# Supplementary material for: Diversity of CFTR variants across ancestries characterized using 454,727 UK biobank whole exome sequences
Source: Genome Med. 2024 Mar 21;16:43. doi: 10.1186/s13073-024-01316-5 (PMC10956269; doi:10.1186/s13073-024-01316-5)
Supplement: Supplementary file 1 — Additional file 1: Table S1A. Detected CFTR variants across UKBB populations. Table S1B. CFTR2 CF-causing variants excluded/included in our analysis. Table S2. Unique CF-causing variants. Table S3. CF-causing CFTR variants. Table S4. Variable clinical consequence variants detected across UKBB ancestries. Table S5. Unique CF-causing variants. Table S6. Common varying clinical consequences (VCC) variants. Table S7. CFTR variants annotated as having High Impact. Table S8. Uncharacterized high impact variants. Table S9. High impact and CF-Causing variants. Table S10. Dated variants within the CFTR gene locus. [file 13073_2024_1316_MOESM1_ESM.xlsx]

## Sheet: Table S1A
Table S1A. Detected CFTR variants across UKBB populations
chr	pos	alt	ref	AlphaMissense Annotation	rsid	Annotation	Annotation.Impact	HGVS.c	HGVS.p	AA.pos...AA.length	Qual	ac_AFR	ac_EUR	ac_AMR	ac_CSA	ac_MID	ac_EAS	ac_MIX	Average	CFTR-France subclass	CFTR-France Class
7	117480025	A	G		7_117480025_A_G	5_prime_UTR_variant	MODIFIER	c.-70G>A	0	0	146	0	2	0	1	0	0	0	0.428571	#N/A	#N/A
7	117480026	C	T		7_117480026_C_T	5_prime_UTR_variant	MODIFIER	c.-69T>C	0	0	189	0	1	0	0	0	0	0	0.142857	#N/A	#N/A
7	117480027	G	A		7_117480027_G_A	5_prime_UTR_variant	MODIFIER	c.-68A>G	0	0	192	0	1	0	0	0	0	0	0.142857	#N/A	#N/A
7	117480027	T	A		7_117480027_T_A	5_prime_UTR_premature_start_codon_gain_variant	LOW	c.-68A>T	0	0	192	0	0	0	0	0	0	1	0.142857	#N/A	#N/A
7	117480028	A	G		7_117480028_A_G	5_prime_UTR_variant	MODIFIER	c.-67G>A	0	0	118	0	0	0	1	0	0	0	0.142857	#N/A	#N/A
7	117480029	C	T		7_117480029_C_T	5_prime_UTR_variant	MODIFIER	c.-66T>C	0	0	300	0	5	0	0	0	0	0	0.714286	#N/A	#N/A
7	117480030	T	A		7_117480030_T_A	5_prime_UTR_premature_start_codon_gain_variant	LOW	c.-65A>T	0	0	50	0	2	0	0	1	0	0	0.428571	#N/A	#N/A
7	117480034	A	C		7_117480034_A_C	5_prime_UTR_variant	MODIFIER	c.-61C>A	0	0	41	0	3	0	0	0	0	0	0.428571	#N/A	#N/A
7	117480035	C	T		7_117480035_C_T	5_prime_UTR_variant	MODIFIER	c.-60T>C	0	0	47	0	1	0	0	0	0	0	0.142857	#N/A	#N/A
7	117480037	C	T		7_117480037_C_T	5_prime_UTR_variant	MODIFIER	c.-58T>C	0	0	520	0	0	0	0	0	0	1	0.142857	#N/A	#N/A
7	117480037	G	T		7_117480037_G_T	5_prime_UTR_premature_start_codon_gain_variant	LOW	c.-58T>G	0	0	520	1	0	0	0	0	0	0	0.142857	#N/A	#N/A
7	117480038	A	G		7_117480038_A_G	5_prime_UTR_variant	MODIFIER	c.-57G>A	0	0	43	0	1	0	0	0	1	0	0.285714	#N/A	#N/A
7	117480038	T	G		7_117480038_T_G	5_prime_UTR_premature_start_codon_gain_variant	LOW	c.-57G>T	0	0	43	0	1	0	0	0	0	0	0.142857	#N/A	#N/A
7	117480040	A	C		7_117480040_A_C	5_prime_UTR_variant	MODIFIER	c.-55C>A	0	0	59	0	2	0	0	0	0	0	0.285714	#N/A	#N/A
7	117480040	T	C		7_117480040_T_C	5_prime_UTR_variant	MODIFIER	c.-55C>T	0	0	59	0	1	0	0	0	0	1	0.285714	#N/A	#N/A
7	117480044	AG	A		7_117480044_AG_A	5_prime_UTR_variant	MODIFIER	c.-49dupG	0	0	421	0	0	0	0	0	0	1	0.142857	#N/A	#N/A
7	117480044	T	A		7_117480044_T_A	5_prime_UTR_premature_start_codon_gain_variant	LOW	c.-51A>T	0	0	421	0	6	0	0	0	0	0	0.857143	#N/A	#N/A
7	117480045	A	G		7_117480045_A_G	5_prime_UTR_variant	MODIFIER	c.-50G>A	0	0	216	0	1	0	0	0	0	0	0.142857	#N/A	#N/A
7	117480048	A	G		7_117480048_A_G	5_prime_UTR_variant	MODIFIER	c.-47G>A	0	0	294	0	5	0	0	0	0	0	0.714286	#N/A	#N/A
7	117480049	A	C		7_117480049_A_C	5_prime_UTR_variant	MODIFIER	c.-46C>A	0	0	38	0	2	0	0	0	0	0	0.285714	#N/A	#N/A
7	117480050	A	T		7_117480050_A_T	5_prime_UTR_premature_start_codon_gain_variant	LOW	c.-45T>A	0	0	169	0	0	0	0	1	0	0	0.142857	#N/A	#N/A
7	117480052	C	G		7_117480052_C_G	5_prime_UTR_variant	MODIFIER	c.-43G>C	0	0	414	0	1	0	0	0	0	0	0.142857	#N/A	#N/A
7	117480053	G	A		7_117480053_G_A	5_prime_UTR_variant	MODIFIER	c.-42A>G	0	0	486	0	6	0	0	0	0	0	0.857143	#N/A	#N/A
7	117480054	C	G		7_117480054_C_G	5_prime_UTR_variant	MODIFIER	c.-41G>C	0	0	538	0	10	0	0	0	0	2	1.71429	#N/A	#N/A
7	117480055	T	C		7_117480055_T_C	5_prime_UTR_variant	MODIFIER	c.-40C>T	0	0	495	0	1	0	0	0	0	0	0.142857	#N/A	#N/A
7	117480056	A	C		7_117480056_A_C	5_prime_UTR_variant	MODIFIER	c.-39C>A	0	0	173	0	0	0	1	0	0	1	0.285714	#N/A	#N/A
7	117480059	A	G		7_117480059_A_G	5_prime_UTR_variant	MODIFIER	c.-36G>A	0	0	765	0	0	0	2	0	0	0	0.285714	#N/A	#N/A
7	117480059	C	G		7_117480059_C_G	5_prime_UTR_variant	MODIFIER	c.-36G>C	0	0	765	0	8	0	0	0	0	0	1.14286	#N/A	#N/A
7	117480061	T	C		7_117480061_T_C	5_prime_UTR_premature_start_codon_gain_variant	LOW	c.-34C>T	0	0	905	0	2	0	0	0	0	3	0.714286	undefined	unclassified
7	117480062	A	G		7_117480062_A_G	5_prime_UTR_variant	MODIFIER	c.-33G>A	0	0	601	0	3	0	0	0	0	0	0.428571	#N/A	#N/A
7	117480062	C	G		7_117480062_C_G	5_prime_UTR_variant	MODIFIER	c.-33G>C	0	0	601	0	1	0	0	0	0	0	0.142857	#N/A	#N/A
7	117480063	G	GC		7_117480063_G_GC	5_prime_UTR_variant	MODIFIER	c.-29delC	0	0	588	0	4	0	0	0	0	0	0.571429	#N/A	#N/A
7	117480063	GT	GC		7_117480063_GT_GC	5_prime_UTR_variant	MODIFIER	c.-31C>T	0	0	588	0	1	0	0	0	0	0	0.142857	#N/A	#N/A
7	117480068	AG	A		7_117480068_AG_A	5_prime_UTR_variant	MODIFIER	c.-26dupG	0	0	666	0	6	0	0	0	0	0	0.857143	#N/A	#N/A
7	117480075	G	A		7_117480075_G_A	5_prime_UTR_variant	MODIFIER	c.-20A>G	0	0	372	0	1	0	0	0	0	0	0.142857	#N/A	#N/A
7	117480076	A	C		7_117480076_A_C	5_prime_UTR_variant	MODIFIER	c.-19C>A	0	0	347	0	1	0	0	0	0	0	0.142857	#N/A	#N/A
7	117480078	G	C		7_117480078_G_C	5_prime_UTR_variant	MODIFIER	c.-17C>G	0	0	527	0	7	0	0	0	0	0	1	#N/A	#N/A
7	117480079	T	C		7_117480079_T_C	5_prime_UTR_variant	MODIFIER	c.-16C>T	0	0	475	0	1	0	0	0	0	0	0.142857	#N/A	#N/A
7	117480082	G	C		7_117480082_G_C	5_prime_UTR_variant	MODIFIER	c.-13C>G	0	0	714	0	0	0	0	0	0	1	0.142857	#N/A	#N/A
7	117480082	T	C		7_117480082_T_C	5_prime_UTR_variant	MODIFIER	c.-13C>T	0	0	714	0	1	0	0	0	0	0	0.142857	#N/A	#N/A
7	117480086	G	C		7_117480086_G_C	5_prime_UTR_variant	MODIFIER	c.-9C>G	0	0	578	2	0	0	0	0	0	0	0.285714	#N/A	#N/A
7	117480087	A	G		7_117480087_A_G	5_prime_UTR_variant	MODIFIER	c.-8G>A	0	0	2419	0	0	0	0	0	0	1	0.142857	#N/A	#N/A
7	117480089	C	G		7_117480089_C_G	5_prime_UTR_variant	MODIFIER	c.-6G>C	0	0	910	0	4	0	0	0	0	0	0.571429	#N/A	#N/A
7	117480089	T	G		7_117480089_T_G	5_prime_UTR_variant	MODIFIER	c.-6G>T	0	0	910	0	1	0	0	0	0	0	0.142857	#N/A	#N/A
7	117480090	G	A		7_117480090_G_A	5_prime_UTR_variant	MODIFIER	c.-5A>G	0	0	829	0	0	0	0	0	0	1	0.142857	#N/A	#N/A
7	117480100	A	G		7_117480100_A_G	synonymous_variant	LOW	c.6G>A	p.Gln2Gln	2/1480	539	0	1	0	0	0	0	0	0.142857	#N/A	#N/A
7	117480101	T	A	am_class=ambiguous	7_117480101_T_A	missense_variant	MODERATE	c.7A>T	p.Arg3Trp	3/1480	615	0	3	0	0	0	0	0	0.428571	undefined	unclassified
7	117480102	T	G	am_class=ambiguous	7_117480102_T_G	missense_variant	MODERATE	c.8G>T	p.Arg3Met	3/1480	816	0	18	0	0	0	0	2	2.85714	undefined	unclassified
7	117480104	C	T	am_class=likely_pathogenic	7_117480104_C_T	missense_variant	MODERATE	c.10T>C	p.Ser4Pro	4/1480	738	1	0	0	0	0	0	0	0.142857	#N/A	#N/A
7	117480108	G	C	am_class=likely_pathogenic	7_117480108_G_C	missense_variant	MODERATE	c.14C>G	p.Pro5Arg	5/1480	688	0	1	0	0	0	0	0	0.142857	#N/A	#N/A
7	117480120	T	C	am_class=likely_pathogenic	7_117480120_T_C	missense_variant	MODERATE	c.26C>T	p.Ala9Val	9/1480	870	0	17	0	0	0	0	1	2.57143	undefined	unclassified
7	117480123	C	G	am_class=likely_benign	7_117480123_C_G	missense_variant	MODERATE	c.29G>C	p.Ser10Thr	10/1480	867	0	2	0	0	0	0	0	0.285714	#N/A	#N/A
7	117480133	T	C		7_117480133_T_C	synonymous_variant	LOW	c.39C>T	p.Ser13Ser	13/1480	575	0	1	0	0	0	0	0	0.142857	#N/A	#N/A
7	117480134	G	A	am_class=likely_benign	7_117480134_G_A	missense_variant	MODERATE	c.40A>G	p.Lys14Glu	14/1480	574	1	0	0	0	0	0	0	0.142857	#N/A	#N/A
7	117480135	G	A	am_class=likely_benign	7_117480135_G_A	missense_variant	MODERATE	c.41A>G	p.Lys14Arg	14/1480	1200	0	0	0	0	0	0	1	0.142857	#N/A	#N/A
7	117480141	C	T	am_class=ambiguous	7_117480141_C_T	missense_variant	MODERATE	c.47T>C	p.Phe16Ser	16/1480	1225	0	0	0	1	0	0	0	0.142857	#N/A	#N/A
7	117480144	C	T	am_class=likely_pathogenic	7_117480144_C_T	missense_variant	MODERATE	c.50T>C	p.Phe17Ser	17/1480	433	1	0	0	0	0	0	0	0.142857	#N/A	#N/A
7	117480146	G	A	am_class=likely_benign	7_117480146_G_A	missense_variant&splice_region_variant	MODERATE	c.52A>G	p.Ser18Gly	18/1480	700	1	0	0	0	0	0	0	0.142857	#N/A	#N/A
7	117480150	A	G		7_117480150_A_G	splice_region_variant&intron_variant	LOW	c.53+3G>A	0	0	427	0	2	0	0	0	0	1	0.428571	#N/A	#N/A
7	117480160	T	C		7_117480160_T_C	intron_variant	MODIFIER	c.53+13C>T	0	0	250	0	1	0	0	0	0	0	0.142857	#N/A	#N/A
7	117480161	T	C		7_117480161_T_C	intron_variant	MODIFIER	c.53+14C>T	0	0	529	0	0	0	1	0	0	2	0.428571	#N/A	#N/A
7	117480163	T	A		7_117480163_T_A	intron_variant	MODIFIER	c.53+16A>T	0	0	404	0	0	0	0	0	0	1	0.142857	#N/A	#N/A
7	117480164	T	C		7_117480164_T_C	intron_variant	MODIFIER	c.53+17C>T	0	0	439	0	2	0	0	0	0	0	0.285714	#N/A	#N/A
7	117480166	A	G		7_117480166_A_G	intron_variant	MODIFIER	c.53+19G>A	0	0	465	0	1	0	0	0	0	0	0.142857	#N/A	#N/A
7	117480178	GAA	GAC		7_117480178_GAA_GAC	intron_variant	MODIFIER	c.53+33C>A	0	0	647	0	1	0	0	0	0	0	0.142857	#N/A	#N/A
7	117480178	GCC	GAC		7_117480178_GCC_GAC	intron_variant	MODIFIER	c.53+32A>C	0	0	647	0	1	0	0	0	0	0	0.142857	#N/A	#N/A
7	117480178	GGC	GAC		7_117480178_GGC_GAC	intron_variant	MODIFIER	c.53+32A>G	0	0	647	0	1	0	0	0	0	0	0.142857	#N/A	#N/A
7	117480181	G	A		7_117480181_G_A	intron_variant	MODIFIER	c.53+34A>G	0	0	430	0	1	0	0	0	0	0	0.142857	#N/A	#N/A
7	117480185	AC	GC		7_117480185_AC_GC	intron_variant	MODIFIER	c.53+38G>A	0	0	52	0	2	0	0	0	0	0	0.285714	#N/A	#N/A
7	117480185	G	GC		7_117480185_G_GC	intron_variant	MODIFIER	c.53+41delC	0	0	52	0	1	0	0	0	0	0	0.142857	#N/A	#N/A
7	117480185	GA	GC		7_117480185_GA_GC	intron_variant	MODIFIER	c.53+39C>A	0	0	52	0	1	0	0	0	0	0	0.142857	#N/A	#N/A
7	117480187	A	C		7_117480187_A_C	intron_variant	MODIFIER	c.53+40C>A	0	0	597	0	15	0	0	0	0	0	2.14286	#N/A	#N/A
7	117480187	T	C		7_117480187_T_C	intron_variant	MODIFIER	c.53+40C>T	0	0	597	0	2	0	0	0	0	0	0.285714	#N/A	#N/A
7	117480190	T	C		7_117480190_T_C	intron_variant	MODIFIER	c.53+43C>T	0	0	480	0	1	0	1	0	0	0	0.285714	#N/A	#N/A
7	117480191	C	G		7_117480191_C_G	intron_variant	MODIFIER	c.53+44G>C	0	0	162	0	1	0	0	0	0	0	0.142857	#N/A	#N/A
7	117480192	C	A		7_117480192_C_A	intron_variant	MODIFIER	c.53+45A>C	0	0	580	0	2	0	0	0	0	0	0.285714	#N/A	#N/A
7	117480198	A	G		7_117480198_A_G	intron_variant	MODIFIER	c.53+51G>A	0	0	387	0	3	0	0	0	0	0	0.428571	#N/A	#N/A
7	117480200	A	G		7_117480200_A_G	intron_variant	MODIFIER	c.53+53G>A	0	0	44	0	0	0	0	0	0	1	0.142857	#N/A	#N/A
7	117480202	T	G		7_117480202_T_G	intron_variant	MODIFIER	c.53+55G>T	0	0	47	0	1	0	0	0	0	0	0.142857	#N/A	#N/A
7	117480203	A	C		7_117480203_A_C	intron_variant	MODIFIER	c.53+56C>A	0	0	474	0	5	0	0	0	0	1	0.857143	#N/A	#N/A
7	117480206	C	G		7_117480206_C_G	intron_variant	MODIFIER	c.53+59G>C	0	0	159	0	0	0	0	0	0	1	0.142857	#N/A	#N/A
7	117480207	G	T		7_117480207_G_T	intron_variant	MODIFIER	c.53+60T>G	0	0	497	0	10	0	0	0	0	0	1.42857	#N/A	#N/A
7	117480208	A	G		7_117480208_A_G	intron_variant	MODIFIER	c.53+61G>A	0	0	273	0	2	0	0	0	0	0	0.285714	#N/A	#N/A
7	117480209	C	T		7_117480209_C_T	intron_variant	MODIFIER	c.53+62T>C	0	0	220	0	0	0	0	0	0	2	0.285714	#N/A	#N/A
7	117480210	A	ATGGGT		7_117480210_A_ATGGGT	intron_variant	MODIFIER	c.53+70_53+74delGGGTT	0	0	510	1	0	0	0	0	0	0	0.142857	#N/A	#N/A
7	117480218	C	G		7_117480218_C_G	intron_variant	MODIFIER	c.53+71G>C	0	0	223	0	1	0	0	0	0	0	0.142857	#N/A	#N/A
7	117480219	A	G		7_117480219_A_G	intron_variant	MODIFIER	c.53+72G>A	0	0	68	0	1	0	0	0	0	0	0.142857	#N/A	#N/A
7	117480220	A	T		7_117480220_A_T	intron_variant	MODIFIER	c.53+73T>A	0	0	316	0	1	0	0	0	0	0	0.142857	#N/A	#N/A
7	117480222	A	T		7_117480222_A_T	intron_variant	MODIFIER	c.53+75T>A	0	0	41	0	1	0	0	0	0	0	0.142857	#N/A	#N/A
7	117480223	T	G		7_117480223_T_G	intron_variant	MODIFIER	c.53+76G>T	0	0	321	0	3	0	0	0	0	0	0.428571	#N/A	#N/A
7	117480225	T	G		7_117480225_T_G	intron_variant	MODIFIER	c.53+78G>T	0	0	130	0	1	0	0	0	0	0	0.142857	#N/A	#N/A
7	117480226	A	G		7_117480226_A_G	intron_variant	MODIFIER	c.53+79G>A	0	0	68	0	1	0	0	0	0	0	0.142857	#N/A	#N/A
7	117480230	A	AG		7_117480230_A_AG	intron_variant	MODIFIER	c.53+85delG	0	0	57	0	1	0	0	0	0	0	0.142857	#N/A	#N/A
7	117480232	A	G		7_117480232_A_G	intron_variant	MODIFIER	c.53+85G>A	0	0	77	0	0	0	0	1	0	0	0.142857	#N/A	#N/A
7	117480235	A	T		7_117480235_A_T	intron_variant	MODIFIER	c.53+88T>A	0	0	38	0	1	0	0	0	0	0	0.142857	#N/A	#N/A
7	117480238	C	G		7_117480238_C_G	intron_variant	MODIFIER	c.53+91G>C	0	0	195	0	1	0	0	0	0	0	0.142857	#N/A	#N/A
7	117480239	A	C		7_117480239_A_C	intron_variant	MODIFIER	c.53+92C>A	0	0	53	0	1	0	0	0	0	1	0.285714	#N/A	#N/A
7	117480243	C	T		7_117480243_C_T	intron_variant	MODIFIER	c.53+96T>C	0	0	340	0	0	0	0	0	2	0	0.285714	#N/A	#N/A
7	117480246	A	T		7_117480246_A_T	intron_variant	MODIFIER	c.53+99T>A	0	0	161	0	2	0	2	0	0	0	0.571429	#N/A	#N/A
7	117504163	A	C		7_117504163_A_C	intron_variant	MODIFIER	c.54-90C>A	0	0	56	0	1	0	0	0	0	0	0.142857	#N/A	#N/A
7	117504169	A	C		7_117504169_A_C	intron_variant	MODIFIER	c.54-84C>A	0	0	62	1	1	0	0	0	0	0	0.285714	#N/A	#N/A
7	117504170	A	C		7_117504170_A_C	intron_variant	MODIFIER	c.54-83C>A	0	0	62	0	1	0	0	0	0	0	0.142857	#N/A	#N/A
7	117504172	A	G		7_117504172_A_G	intron_variant	MODIFIER	c.54-81G>A	0	0	93	0	1	0	0	0	0	0	0.142857	#N/A	#N/A
7	117504181	T	A		7_117504181_T_A	intron_variant	MODIFIER	c.54-72A>T	0	0	53	0	1	0	0	0	0	0	0.142857	#N/A	#N/A
7	117504183	C	T		7_117504183_C_T	intron_variant	MODIFIER	c.54-70T>C	0	0	56	0	1	0	0	0	0	0	0.142857	#N/A	#N/A
7	117504187	G	A		7_117504187_G_A	intron_variant	MODIFIER	c.54-66A>G	0	0	220	0	0	0	4	1	0	0	0.714286	#N/A	#N/A
7	117504189	A	C		7_117504189_A_C	intron_variant	MODIFIER	c.54-64C>A	0	0	162	0	4	0	0	0	0	1	0.714286	#N/A	#N/A
7	117504189	G	C		7_117504189_G_C	intron_variant	MODIFIER	c.54-64C>G	0	0	162	0	1	0	0	0	0	0	0.142857	#N/A	#N/A
7	117504190	G	A		7_117504190_G_A	intron_variant	MODIFIER	c.54-63A>G	0	0	223	0	2	0	0	0	0	0	0.285714	#N/A	#N/A
7	117504195	A	C		7_117504195_A_C	intron_variant	MODIFIER	c.54-58C>A	0	0	47	0	1	0	0	0	0	0	0.142857	#N/A	#N/A
7	117504195	T	C		7_117504195_T_C	intron_variant	MODIFIER	c.54-58C>T	0	0	47	0	0	0	0	0	0	1	0.142857	#N/A	#N/A
7	117504197	G	A		7_117504197_G_A	intron_variant	MODIFIER	c.54-56A>G	0	0	260	0	3	0	0	0	0	1	0.571429	#N/A	#N/A
7	117504201	A	C		7_117504201_A_C	intron_variant	MODIFIER	c.54-52C>A	0	0	279	0	1	0	0	0	0	0	0.142857	#N/A	#N/A
7	117504201	CTGTTGT	C		7_117504201_CTGTTGT_C	intron_variant	MODIFIER	c.54-49_54-48insTGTTGT	0	0	279	0	1	0	0	0	0	0	0.142857	#N/A	#N/A
7	117504201	G	C		7_117504201_G_C	intron_variant	MODIFIER	c.54-52C>G	0	0	279	0	0	0	0	0	0	1	0.142857	#N/A	#N/A
7	117504205	G	A		7_117504205_G_A	intron_variant	MODIFIER	c.54-48A>G	0	0	155	0	1	0	0	0	0	0	0.142857	#N/A	#N/A
7	117504206	AG	TG		7_117504206_AG_TG	intron_variant	MODIFIER	c.54-47T>A	0	0	54	0	2	0	0	0	0	0	0.285714	#N/A	#N/A
7	117504206	T	TG		7_117504206_T_TG	intron_variant	MODIFIER	c.54-45delG	0	0	54	0	1	0	0	0	0	0	0.142857	#N/A	#N/A
7	117504210	T	G		7_117504210_T_G	intron_variant	MODIFIER	c.54-43G>T	0	0	401	0	1	0	0	0	0	0	0.142857	#N/A	#N/A
7	117504212	A	C		7_117504212_A_C	intron_variant	MODIFIER	c.54-41C>A	0	0	41	0	1	0	0	0	0	1	0.285714	#N/A	#N/A
7	117504213	A	C		7_117504213_A_C	intron_variant	MODIFIER	c.54-40C>A	0	0	50	0	1	0	0	0	0	0	0.142857	#N/A	#N/A
7	117504214	G	A		7_117504214_G_A	intron_variant	MODIFIER	c.54-39A>G	0	0	195	0	1	0	0	0	0	0	0.142857	#N/A	#N/A
7	117504218	AA	CA		7_117504218_AA_CA	intron_variant	MODIFIER	c.54-35C>A	0	0	264	0	1	0	1	0	0	0	0.285714	#N/A	#N/A
7	117504218	C	CA		7_117504218_C_CA	intron_variant	MODIFIER	c.54-33delA	0	0	264	0	1	0	0	0	0	0	0.142857	#N/A	#N/A
7	117504218	CG	CA		7_117504218_CG_CA	intron_variant	MODIFIER	c.54-34A>G	0	0	264	0	1	0	0	0	0	0	0.142857	#N/A	#N/A
7	117504220	G	A		7_117504220_G_A	intron_variant	MODIFIER	c.54-33A>G	0	0	38	0	1	0	0	0	0	0	0.142857	#N/A	#N/A
7	117504222	GG	TG		7_117504222_GG_TG	intron_variant	MODIFIER	c.54-31T>G	0	0	402	0	0	0	0	1	0	0	0.142857	#N/A	#N/A
7	117504222	T	TG		7_117504222_T_TG	intron_variant	MODIFIER	c.54-30delG	0	0	402	0	1	0	0	0	0	0	0.142857	#N/A	#N/A
7	117504228	A	T		7_117504228_A_T	intron_variant	MODIFIER	c.54-25T>A	0	0	40	0	1	0	0	0	0	0	0.142857	#N/A	#N/A
7	117504229	A	C		7_117504229_A_C	intron_variant	MODIFIER	c.54-24C>A	0	0	50	0	4	0	0	0	0	0	0.571429	#N/A	#N/A
7	117504231	A	G		7_117504231_A_G	intron_variant	MODIFIER	c.54-22G>A	0	0	47	0	0	0	1	0	0	0	0.142857	#N/A	#N/A
7	117504234	A	C		7_117504234_A_C	intron_variant	MODIFIER	c.54-19C>A	0	0	47	0	2	0	0	0	0	0	0.285714	#N/A	#N/A
7	117504237	T	C		7_117504237_T_C	intron_variant	MODIFIER	c.54-16C>T	0	0	56	0	1	0	0	0	0	0	0.142857	#N/A	#N/A
7	117504252	A	G		7_117504252_A_G	splice_acceptor_variant&intron_variant	HIGH	c.54-1G>A	0	0	427	0	3	0	0	0	0	0	0.428571	#N/A	#N/A
7	117504253	A	C	am_class=likely_benign	7_117504253_A_C	missense_variant&splice_region_variant	MODERATE	c.54C>A	p.Ser18Arg	18/1480	52	0	1	0	1	0	0	0	0.285714	#N/A	#N/A
7	117504254	T	TG		7_117504254_T_TG	frameshift_variant	HIGH	c.57delG	p.Trp19fs	19/1480	54	0	1	1	0	0	0	0	0.285714	#N/A	#N/A
7	117504257	T	A	am_class=likely_benign	7_117504257_T_A	missense_variant	MODERATE	c.58A>T	p.Thr20Ser	20/1480	279	0	0	0	1	0	0	0	0.142857	#N/A	#N/A
7	117504258	A	C	am_class=ambiguous	7_117504258_A_C	missense_variant	MODERATE	c.59C>A	p.Thr20Asn	20/1480	44	0	1	0	0	0	0	0	0.142857	#N/A	#N/A
7	117504259	A	C		7_117504259_A_C	synonymous_variant	LOW	c.60C>A	p.Thr20Thr	20/1480	213	0	0	0	0	0	0	2	0.285714	#N/A	#N/A
7	117504269	G	T	am_class=likely_benign	7_117504269_G_T	missense_variant	MODERATE	c.70T>G	p.Leu24Val	24/1480	409	0	16	0	0	0	0	3	2.71429	#N/A	#N/A
7	117504272	G	A	am_class=likely_benign	7_117504272_G_A	missense_variant	MODERATE	c.73A>G	p.Arg25Gly	25/1480	217	0	1	0	0	0	0	0	0.142857	#N/A	#N/A
7	117504274	A	G		7_117504274_A_G	synonymous_variant	LOW	c.75G>A	p.Arg25Arg	25/1480	223	0	1	0	0	0	0	0	0.142857	#N/A	#N/A
7	117504278	A	G	am_class=likely_pathogenic	7_117504278_A_G	missense_variant	MODERATE	c.79G>A	p.Gly27Arg	27/1480	275	0	2	0	0	0	0	0	0.285714	undefined	disease-causing
7	117504280	T	A		7_117504280_T_A	synonymous_variant	LOW	c.81A>T	p.Gly27Gly	27/1480	40	0	1	0	0	0	0	0	0.142857	#N/A	#N/A
7	117504281	C	T	am_class=likely_benign	7_117504281_C_T	missense_variant	MODERATE	c.82T>C	p.Tyr28His	28/1480	513	1	0	0	0	0	0	0	0.142857	#N/A	#N/A
7	117504282	G	A	am_class=likely_benign	7_117504282_G_A	missense_variant	MODERATE	c.83A>G	p.Tyr28Cys	28/1480	305	0	2	0	0	0	0	0	0.285714	#N/A	#N/A
7	117504283	T	C		7_117504283_T_C	synonymous_variant	LOW	c.84C>T	p.Tyr28Tyr	28/1480	385	0	0	0	1	0	0	0	0.142857	#N/A	#N/A
7	117504284	G	A	am_class=likely_benign	7_117504284_G_A	missense_variant	MODERATE	c.85A>G	p.Arg29Gly	29/1480	483	0	5	0	0	0	0	0	0.714286	#N/A	#N/A
7	117504286	G	A		7_117504286_G_A	synonymous_variant	LOW	c.87A>G	p.Arg29Arg	29/1480	421	0	0	0	1	0	0	0	0.142857	#N/A	#N/A
7	117504289	A	G		7_117504289_A_G	synonymous_variant	LOW	c.90G>A	p.Gln30Gln	30/1480	240	0	1	0	0	0	0	0	0.142857	#N/A	#N/A
7	117504290	A	C	am_class=likely_benign	7_117504290_A_C	missense_variant	MODERATE	c.91C>A	p.Arg31Ser	31/1480	652	0	4	0	0	0	0	0	0.571429	#N/A	#N/A
7	117504291	A	G	am_class=likely_benign	7_117504291_A_G	missense_variant	MODERATE	c.92G>A	p.Arg31His	31/1480	603	1	10	0	1	0	0	4	2.28571	#N/A	#N/A
7	117504310	C	A		7_117504310_C_A	synonymous_variant	LOW	c.111A>C	p.Ile37Ile	37/1480	408	0	2	0	0	0	0	0	0.285714	#N/A	#N/A
7	117504310	G	A	am_class=likely_benign	7_117504310_G_A	missense_variant	MODERATE	c.111A>G	p.Ile37Met	37/1480	408	0	1	0	0	0	0	0	0.142857	#N/A	#N/A
7	117504313	T	C		7_117504313_T_C	synonymous_variant	LOW	c.114C>T	p.Tyr38Tyr	38/1480	497	0	0	0	3	0	0	0	0.428571	#N/A	#N/A
7	117504314	C	CA		7_117504314_C_CA	frameshift_variant	HIGH	c.118delA	p.Ile40fs	40/1480	209	0	2	0	0	0	0	0	0.285714	#N/A	#N/A
7	117504314	CC	CA	am_class=likely_benign	7_117504314_CC_CA	missense_variant	MODERATE	c.116A>C	p.Gln39Pro	39/1480	209	0	1	0	0	0	0	0	0.142857	#N/A	#N/A
7	117504320	T	C	am_class=likely_benign	7_117504320_T_C	missense_variant	MODERATE	c.121C>T	p.Pro41Ser	41/1480	469	0	0	0	1	0	0	0	0.142857	#N/A	#N/A
7	117504322	C	T		7_117504322_C_T	synonymous_variant	LOW	c.123T>C	p.Pro41Pro	41/1480	450	0	2	0	0	0	0	1	0.428571	#N/A	#N/A
7	117504328	T	TG		7_117504328_T_TG	frameshift_variant	HIGH	c.130delG	p.Asp44fs	44/1480	291	0	1	0	0	0	0	0	0.142857	#N/A	#N/A
7	117504333	A	C	am_class=likely_benign	7_117504333_A_C	missense_variant	MODERATE	c.134C>A	p.Ser45Tyr	45/1480	159	0	1	0	0	0	0	0	0.142857	#N/A	#N/A
7	117504333	G	C	am_class=likely_benign	7_117504333_G_C	missense_variant	MODERATE	c.134C>G	p.Ser45Cys	45/1480	159	0	0	0	0	0	1	0	0.142857	#N/A	#N/A
7	117504339	T	A	am_class=likely_pathogenic	7_117504339_T_A	missense_variant	MODERATE	c.140A>T	p.Asp47Val	47/1480	265	0	1	0	0	0	0	0	0.142857	#N/A	#N/A
7	117504340	A	C	am_class=likely_pathogenic	7_117504340_A_C	missense_variant	MODERATE	c.141C>A	p.Asp47Glu	47/1480	44	0	1	0	0	0	0	0	0.142857	#N/A	#N/A
7	117504341	C	A	am_class=likely_benign	7_117504341_C_A	missense_variant	MODERATE	c.142A>C	p.Asn48His	48/1480	475	0	7	0	0	0	0	0	1	#N/A	#N/A
7	117504344	A	C	am_class=likely_benign	7_117504344_A_C	missense_variant	MODERATE	c.145C>A	p.Leu49Ile	49/1480	41	0	0	0	0	0	0	1	0.142857	#N/A	#N/A
7	117504348	T	C	am_class=likely_pathogenic	7_117504348_T_C	missense_variant	MODERATE	c.149C>T	p.Ser50Phe	50/1480	437	0	4	0	0	0	0	1	0.714286	#N/A	#N/A
7	117504349	C	T		7_117504349_C_T	synonymous_variant	LOW	c.150T>C	p.Ser50Ser	50/1480	222	0	2	0	0	0	0	1	0.428571	#N/A	#N/A
7	117504352	T	A	am_class=likely_pathogenic	7_117504352_T_A	missense_variant	MODERATE	c.153A>T	p.Glu51Asp	51/1480	44	0	1	0	0	0	0	0	0.142857	#N/A	#N/A
7	117504359	A	G	am_class=likely_pathogenic	7_117504359_A_G	missense_variant	MODERATE	c.160G>A	p.Glu54Lys	54/1480	69	0	0	0	0	0	0	1	0.142857	#N/A	#N/A
7	117504360	G	A	am_class=likely_pathogenic	7_117504360_G_A	missense_variant	MODERATE	c.161A>G	p.Glu54Gly	54/1480	179	1	1	0	0	0	0	0	0.285714	#N/A	#N/A
7	117504361	G	A		7_117504361_G_A	splice_region_variant&synonymous_variant	LOW	c.162A>G	p.Glu54Glu	54/1480	38	0	1	0	0	0	0	0	0.142857	#N/A	#N/A
7	117504363	T	G	am_class=ambiguous	7_117504363_T_G	missense_variant&splice_region_variant	MODERATE	c.164G>T	p.Arg55Ile	55/1480	41	0	1	0	0	0	0	0	0.142857	#N/A	#N/A
7	117504366	G	A		7_117504366_G_A	splice_region_variant&intron_variant	LOW	c.164+3A>G	0	0	192	0	2	0	0	0	0	0	0.285714	#N/A	#N/A
7	117504367	C	T		7_117504367_C_T	splice_region_variant&intron_variant	LOW	c.164+4T>C	0	0	254	0	0	0	0	0	0	1	0.142857	#N/A	#N/A
7	117504367	G	T		7_117504367_G_T	splice_region_variant&intron_variant	LOW	c.164+4T>G	0	0	254	0	2	0	0	0	0	0	0.285714	#N/A	#N/A
7	117504370	G	T		7_117504370_G_T	splice_region_variant&intron_variant	LOW	c.164+7T>G	0	0	220	0	1	0	0	0	0	0	0.142857	#N/A	#N/A
7	117504371	A	C		7_117504371_A_C	splice_region_variant&intron_variant	LOW	c.164+8C>A	0	0	42	0	1	0	0	0	0	0	0.142857	#N/A	#N/A
7	117504371	T	C		7_117504371_T_C	splice_region_variant&intron_variant	LOW	c.164+8C>T	0	0	42	0	1	0	0	0	0	0	0.142857	#N/A	#N/A
7	117504372	AATG	A		7_117504372_AATG_A	intron_variant	MODIFIER	c.164+9_164+10insATG	0	0	480	0	0	0	0	0	0	1	0.142857	#N/A	#N/A
7	117504372	G	A		7_117504372_G_A	intron_variant	MODIFIER	c.164+9A>G	0	0	480	0	2	0	0	0	0	0	0.285714	#N/A	#N/A
7	117504373	A	T		7_117504373_A_T	intron_variant	MODIFIER	c.164+10T>A	0	0	480	0	0	0	0	0	0	1	0.142857	#N/A	#N/A
7	117504377	A	C		7_117504377_A_C	intron_variant	MODIFIER	c.164+14C>A	0	0	65	0	6	0	0	0	0	0	0.857143	#N/A	#N/A
7	117504378	C	A		7_117504378_C_A	intron_variant	MODIFIER	c.164+15A>C	0	0	387	0	5	0	0	0	0	0	0.714286	#N/A	#N/A
7	117504380	A	T		7_117504380_A_T	intron_variant	MODIFIER	c.164+17T>A	0	0	166	0	1	0	0	0	0	0	0.142857	#N/A	#N/A
7	117504380	C	T		7_117504380_C_T	intron_variant	MODIFIER	c.164+17T>C	0	0	166	0	0	0	0	0	0	1	0.142857	#N/A	#N/A
7	117504384	C	T		7_117504384_C_T	intron_variant	MODIFIER	c.164+21T>C	0	0	160	0	1	0	0	0	0	0	0.142857	#N/A	#N/A
7	117504391	T	A		7_117504391_T_A	intron_variant	MODIFIER	c.164+28A>T	0	0	365	0	1	0	0	0	0	0	0.142857	#N/A	#N/A
7	117504392	A	G		7_117504392_A_G	intron_variant	MODIFIER	c.164+29G>A	0	0	140	0	2	0	0	0	0	1	0.428571	#N/A	#N/A
7	117504393	G	A		7_117504393_G_A	intron_variant	MODIFIER	c.164+30A>G	0	0	118	0	1	0	0	0	0	0	0.142857	#N/A	#N/A
7	117504396	T	G		7_117504396_T_G	intron_variant	MODIFIER	c.164+33G>T	0	0	68	0	1	0	0	0	0	1	0.285714	#N/A	#N/A
7	117504401	C	T		7_117504401_C_T	intron_variant	MODIFIER	c.164+38T>C	0	0	47	0	1	0	0	0	0	0	0.142857	#N/A	#N/A
7	117504402	A	C		7_117504402_A_C	intron_variant	MODIFIER	c.164+39C>A	0	0	62	0	0	0	0	0	0	1	0.142857	#N/A	#N/A
7	117504403	G	A		7_117504403_G_A	intron_variant	MODIFIER	c.164+40A>G	0	0	257	0	7	0	0	0	0	0	1	#N/A	#N/A
7	117504405	G	A		7_117504405_G_A	intron_variant	MODIFIER	c.164+42A>G	0	0	354	1	3	0	0	0	0	0	0.571429	#N/A	#N/A
7	117504407	CATTA	TATTA		7_117504407_CATTA_TATTA	intron_variant	MODIFIER	c.164+44T>C	0	0	293	0	1	0	0	0	0	0	0.142857	#N/A	#N/A
7	117504407	TATAA	TATTA		7_117504407_TATAA_TATTA	intron_variant	MODIFIER	c.164+47T>A	0	0	293	0	2	0	0	0	0	0	0.285714	#N/A	#N/A
7	117504418	C	T		7_117504418_C_T	intron_variant	MODIFIER	c.164+55T>C	0	0	297	0	1	0	0	0	0	0	0.142857	#N/A	#N/A
7	117504421	G	A		7_117504421_G_A	intron_variant	MODIFIER	c.164+58A>G	0	0	186	1	0	0	0	0	0	0	0.142857	#N/A	#N/A
7	117504432	A	C		7_117504432_A_C	intron_variant	MODIFIER	c.164+69C>A	0	0	56	0	2	0	0	0	0	0	0.285714	#N/A	#N/A
7	117504434	G	A		7_117504434_G_A	intron_variant	MODIFIER	c.164+71A>G	0	0	146	0	0	0	1	0	0	0	0.142857	#N/A	#N/A
7	117504436	AATATT	CATATT		7_117504436_AATATT_CATATT	intron_variant	MODIFIER	c.164+73C>A	0	0	254	0	3	0	0	0	0	0	0.428571	#N/A	#N/A
7	117504436	C	CATATT		7_117504436_C_CATATT	intron_variant	MODIFIER	c.164+77_164+81delTTATA	0	0	254	0	1	0	0	0	0	0	0.142857	#N/A	#N/A
7	117504436	CATAT	CATATT		7_117504436_CATAT_CATATT	intron_variant	MODIFIER	c.164+78delT	0	0	254	1	0	0	0	0	0	0	0.142857	#N/A	#N/A
7	117504436	CATATA	CATATT		7_117504436_CATATA_CATATT	intron_variant	MODIFIER	c.164+78T>A	0	0	254	0	2	0	0	0	0	0	0.285714	#N/A	#N/A
7	117504442	T	A		7_117504442_T_A	intron_variant	MODIFIER	c.164+79A>T	0	0	198	0	2	0	0	0	0	0	0.285714	#N/A	#N/A
7	117504443	T	TAA		7_117504443_T_TAA	intron_variant	MODIFIER	c.164+81_164+82delAA	0	0	210	0	2	0	0	0	0	2	0.571429	#N/A	#N/A
7	117504443	TAG	TAA		7_117504443_TAG_TAA	intron_variant	MODIFIER	c.164+82A>G	0	0	210	0	0	0	0	0	0	1	0.142857	#N/A	#N/A
7	117504449	A	T		7_117504449_A_T	intron_variant	MODIFIER	c.164+86T>A	0	0	53	0	4	0	0	0	0	0	0.571429	#N/A	#N/A
7	117504458	A	T		7_117504458_A_T	intron_variant	MODIFIER	c.164+95T>A	0	0	74	0	0	0	0	0	0	1	0.142857	#N/A	#N/A
7	117504459	G	A		7_117504459_G_A	intron_variant	MODIFIER	c.164+96A>G	0	0	44	1	0	0	0	0	0	0	0.142857	#N/A	#N/A
7	117508937	T	G		7_117508937_T_G	intron_variant	MODIFIER	c.165-97G>T	0	0	41	0	1	0	0	0	0	0	0.142857	#N/A	#N/A
7	117508944	A	C		7_117508944_A_C	intron_variant	MODIFIER	c.165-90C>A	0	0	62	0	3	0	0	0	0	0	0.428571	#N/A	#N/A
7	117508947	T	G		7_117508947_T_G	intron_variant	MODIFIER	c.165-87G>T	0	0	90	0	0	0	1	0	0	0	0.142857	#N/A	#N/A
7	117508955	A	C		7_117508955_A_C	intron_variant	MODIFIER	c.165-79C>A	0	0	62	0	2	0	0	0	0	1	0.428571	#N/A	#N/A
7	117508956	G	A		7_117508956_G_A	intron_variant	MODIFIER	c.165-78A>G	0	0	334	0	6	0	0	0	0	0	0.857143	#N/A	#N/A
7	117508959	A	C		7_117508959_A_C	intron_variant	MODIFIER	c.165-75C>A	0	0	56	0	4	0	0	0	0	0	0.571429	#N/A	#N/A
7	117508963	A	G		7_117508963_A_G	intron_variant	MODIFIER	c.165-71G>A	0	0	195	0	4	0	0	0	0	0	0.571429	#N/A	#N/A
7	117508968	C	G		7_117508968_C_G	intron_variant	MODIFIER	c.165-66G>C	0	0	226	0	0	0	1	0	0	0	0.142857	#N/A	#N/A
7	117508970	A	G		7_117508970_A_G	intron_variant	MODIFIER	c.165-64G>A	0	0	50	0	0	0	0	0	0	1	0.142857	#N/A	#N/A
7	117508974	C	T		7_117508974_C_T	intron_variant	MODIFIER	c.165-60T>C	0	0	186	0	1	0	0	0	0	1	0.285714	#N/A	#N/A
7	117508977	A	G		7_117508977_A_G	intron_variant	MODIFIER	c.165-57G>A	0	0	41	0	1	0	0	0	0	0	0.142857	#N/A	#N/A
7	117508979	A	C		7_117508979_A_C	intron_variant	MODIFIER	c.165-55C>A	0	0	242	0	1	0	0	0	0	5	0.857143	#N/A	#N/A
7	117508979	T	C		7_117508979_T_C	intron_variant	MODIFIER	c.165-55C>T	0	0	242	0	4	0	1	0	0	0	0.714286	#N/A	#N/A
7	117508982	A	C		7_117508982_A_C	intron_variant	MODIFIER	c.165-52C>A	0	0	56	0	3	0	0	0	0	0	0.428571	#N/A	#N/A
7	117508983	T	TA		7_117508983_T_TA	intron_variant	MODIFIER	c.165-47delA	0	0	235	0	1	0	11	0	0	4	2.28571	#N/A	#N/A
7	117508983	TC	TA		7_117508983_TC_TA	intron_variant	MODIFIER	c.165-50A>C	0	0	235	0	2	0	0	0	0	0	0.285714	#N/A	#N/A
7	117508993	A	G		7_117508993_A_G	intron_variant	MODIFIER	c.165-41G>A	0	0	53	0	1	0	0	0	0	0	0.142857	#N/A	#N/A
7	117508994	A	C		7_117508994_A_C	intron_variant	MODIFIER	c.165-40C>A	0	0	62	0	2	0	0	0	0	0	0.285714	#N/A	#N/A
7	117508996	A	C		7_117508996_A_C	intron_variant	MODIFIER	c.165-38C>A	0	0	62	0	7	0	0	0	0	0	1	#N/A	#N/A
7	117508996	T	C		7_117508996_T_C	intron_variant	MODIFIER	c.165-38C>T	0	0	62	0	1	0	0	0	0	0	0.142857	#N/A	#N/A
7	117508998	G	T		7_117508998_G_T	intron_variant	MODIFIER	c.165-36T>G	0	0	195	0	1	0	0	0	0	0	0.142857	#N/A	#N/A
7	117509003	A	C		7_117509003_A_C	intron_variant	MODIFIER	c.165-31C>A	0	0	41	0	1	0	0	0	0	1	0.285714	#N/A	#N/A
7	117509006	G	A		7_117509006_G_A	intron_variant	MODIFIER	c.165-28A>G	0	0	238	0	2	0	0	0	0	0	0.285714	#N/A	#N/A
7	117509009	C	G		7_117509009_C_G	intron_variant	MODIFIER	c.165-25G>C	0	0	90	0	4	0	0	0	0	1	0.714286	#N/A	#N/A
7	117509010	C	G		7_117509010_C_G	intron_variant	MODIFIER	c.165-24G>C	0	0	486	0	0	0	1	0	0	0	0.142857	#N/A	#N/A
7	117509012	A	C		7_117509012_A_C	intron_variant	MODIFIER	c.165-22C>A	0	0	54	1	3	0	0	0	0	0	0.571429	#N/A	#N/A
7	117509016	ATT	CTT		7_117509016_ATT_CTT	intron_variant	MODIFIER	c.165-18C>A	0	0	195	0	1	0	0	0	0	0	0.142857	#N/A	#N/A
7	117509016	C	CTT		7_117509016_C_CTT	intron_variant	MODIFIER	c.165-14_165-13delTT	0	0	195	0	1	0	0	0	0	0	0.142857	#N/A	#N/A
7	117509022	C	A		7_117509022_C_A	intron_variant	MODIFIER	c.165-12A>C	0	0	368	0	3	0	0	0	0	1	0.571429	#N/A	#N/A
7	117509022	G	A		7_117509022_G_A	intron_variant	MODIFIER	c.165-12A>G	0	0	368	0	1	0	0	0	0	0	0.142857	#N/A	#N/A
7	117509025	A	C		7_117509025_A_C	intron_variant	MODIFIER	c.165-9C>A	0	0	41	0	1	0	0	0	0	0	0.142857	#N/A	#N/A
7	117509029	C	T		7_117509029_C_T	splice_region_variant&intron_variant	LOW	c.165-5T>C	0	0	40	0	1	0	0	0	0	0	0.142857	#N/A	#N/A
7	117509030	A	G		7_117509030_A_G	splice_region_variant&intron_variant	LOW	c.165-4G>A	0	0	425	0	9	0	0	0	0	1	1.42857	#N/A	#N/A
7	117509032	G	A		7_117509032_G_A	splice_acceptor_variant&intron_variant	HIGH	c.165-2A>G	0	0	253	0	1	0	0	0	0	0	0.142857	undefined	disease-causing
7	117509035	AA	GA	am_class=likely_pathogenic	7_117509035_AA_GA	missense_variant&splice_region_variant	MODERATE	c.166G>A	p.Glu56Lys	56/1480	561	0	11	0	0	0	0	0	1.57143	varying clinical consequence	disease-causing
7	117509045	A	G	am_class=likely_benign	7_117509045_A_G	missense_variant	MODERATE	c.176G>A	p.Arg59Lys	59/1480	563	0	0	0	0	0	1	0	0.142857	#N/A	#N/A
7	117509047	C	G	am_class=likely_pathogenic	7_117509047_C_G	missense_variant	MODERATE	c.178G>C	p.Glu60Gln	60/1480	601	0	3	0	0	0	0	0	0.428571	#N/A	#N/A
7	117509057	G	C		7_117509057_G_C	stop_gained	HIGH	c.188C>G	p.Ser63*	63/1480	310	0	0	0	0	0	0	1	0.142857	#N/A	#N/A
7	117509057	T	C	am_class=likely_benign	7_117509057_T_C	missense_variant	MODERATE	c.188C>T	p.Ser63Leu	63/1480	310	0	1	0	0	0	0	0	0.142857	#N/A	#N/A
7	117509059	G	A	am_class=likely_benign	7_117509059_G_A	missense_variant	MODERATE	c.190A>G	p.Lys64Glu	64/1480	455	0	0	0	0	0	0	1	0.142857	#N/A	#N/A
7	117509060	G	A	am_class=likely_benign	7_117509060_G_A	missense_variant	MODERATE	c.191A>G	p.Lys64Arg	64/1480	383	0	0	0	0	0	0	1	0.142857	#N/A	#N/A
7	117509061	A	G		7_117509061_A_G	synonymous_variant	LOW	c.192G>A	p.Lys64Lys	64/1480	565	1	0	0	0	0	0	2	0.428571	#N/A	#N/A
7	117509061	GA	G		7_117509061_GA_G	frameshift_variant	HIGH	c.197dupA	p.Asn66fs	66/1480	565	0	1	0	0	0	0	0	0.142857	#N/A	#N/A
7	117509067	G	T	am_class=likely_benign	7_117509067_G_T	missense_variant	MODERATE	c.198T>G	p.Asn66Lys	66/1480	150	0	0	0	1	0	0	0	0.142857	#N/A	#N/A
7	117509071	C	A	am_class=likely_benign	7_117509071_C_A	missense_variant	MODERATE	c.202A>C	p.Lys68Gln	68/1480	585	0	1	0	0	0	0	0	0.142857	#N/A	#N/A
7	117509077	G	A	am_class=likely_benign	7_117509077_G_A	missense_variant	MODERATE	c.208A>G	p.Ile70Val	70/1480	647	0	0	0	0	0	0	1	0.142857	#N/A	#N/A
7	117509077	T	A	am_class=likely_benign	7_117509077_T_A	missense_variant	MODERATE	c.208A>T	p.Ile70Phe	70/1480	647	0	1	0	0	0	0	0	0.142857	#N/A	#N/A
7	117509081	G	A	am_class=likely_benign	7_117509081_G_A	missense_variant	MODERATE	c.212A>G	p.Asn71Ser	71/1480	585	0	11	0	0	0	0	2	1.85714	#N/A	#N/A
7	117509093	T	G	am_class=likely_pathogenic	7_117509093_T_G	missense_variant	MODERATE	c.224G>T	p.Arg75Leu	75/1480	1658	0	8	0	0	0	0	1	1.28571	VUS4	unclassified
7	117509100	C	T		7_117509100_C_T	synonymous_variant	LOW	c.231T>C	p.Phe77Phe	77/1480	314	0	0	0	0	0	0	2	0.285714	#N/A	#N/A
7	117509101	A	T	am_class=likely_benign	7_117509101_A_T	missense_variant	MODERATE	c.232T>A	p.Phe78Ile	78/1480	539	2	0	0	0	0	0	0	0.285714	#N/A	#N/A
7	117509101	C	T	am_class=ambiguous	7_117509101_C_T	missense_variant	MODERATE	c.232T>C	p.Phe78Leu	78/1480	539	0	1	0	0	0	0	0	0.142857	#N/A	#N/A
7	117509103	T	C		7_117509103_T_C	synonymous_variant	LOW	c.234C>T	p.Phe78Phe	78/1480	446	0	3	0	0	0	0	0	0.428571	#N/A	#N/A
7	117509108	T	G	am_class=likely_benign	7_117509108_T_G	missense_variant	MODERATE	c.239G>T	p.Arg80Ile	80/1480	40	0	1	0	0	0	0	0	0.142857	#N/A	#N/A
7	117509118	T	C		7_117509118_T_C	synonymous_variant	LOW	c.249C>T	p.Phe83Phe	83/1480	143	0	1	0	0	0	0	0	0.142857	#N/A	#N/A
7	117509121	C	T		7_117509121_C_T	synonymous_variant	LOW	c.252T>C	p.Tyr84Tyr	84/1480	137	0	1	0	0	0	0	0	0.142857	#N/A	#N/A
7	117509124	G	A		7_117509124_G_A	synonymous_variant	LOW	c.255A>G	p.Gly85Gly	85/1480	393	0	1	0	0	0	0	0	0.142857	#N/A	#N/A
7	117509127	CT	CTT		7_117509127_CT_CTT	frameshift_variant	HIGH	c.263delT	p.Leu88fs	88/1480	263	0	1	0	0	0	0	0	0.142857	#N/A	#N/A
7	117509133	G	A		7_117509133_G_A	synonymous_variant	LOW	c.264A>G	p.Leu88Leu	88/1480	189	0	1	0	0	0	0	0	0.142857	#N/A	#N/A
7	117509135	A	AT		7_117509135_A_AT	frameshift_variant	HIGH	c.269delT	p.Leu90fs	90/1480	409	0	15	0	0	0	0	1	2.28571	#N/A	#N/A
7	117509135	GT	AT	am_class=likely_benign	7_117509135_GT_AT	missense_variant	MODERATE	c.266A>G	p.Tyr89Cys	89/1480	409	0	1	0	0	0	0	0	0.142857	undefined	unclassified
7	117509144	G	T		7_117509144_G_T	splice_donor_variant&intron_variant	HIGH	c.273+2T>G	0	0	226	0	1	0	0	0	0	0	0.142857	#N/A	#N/A
7	117509148	T	G		7_117509148_T_G	splice_region_variant&intron_variant	LOW	c.273+6G>T	0	0	233	1	0	0	0	0	0	0	0.142857	#N/A	#N/A
7	117509151	A	C		7_117509151_A_C	intron_variant	MODIFIER	c.273+9C>A	0	0	47	0	1	0	0	0	0	0	0.142857	#N/A	#N/A
7	117509153	T	C		7_117509153_T_C	intron_variant	MODIFIER	c.273+11C>T	0	0	201	1	0	0	0	0	0	0	0.142857	#N/A	#N/A
7	117509158	T	G		7_117509158_T_G	intron_variant	MODIFIER	c.273+16G>T	0	0	404	0	2	0	0	0	0	1	0.428571	#N/A	#N/A
7	117509161	A	C		7_117509161_A_C	intron_variant	MODIFIER	c.273+19C>A	0	0	59	1	1	0	1	0	0	0	0.428571	#N/A	#N/A
7	117509168	A	T		7_117509168_A_T	intron_variant	MODIFIER	c.273+26T>A	0	0	44	0	1	0	0	0	0	0	0.142857	#N/A	#N/A
7	117509169	T	A		7_117509169_T_A	intron_variant	MODIFIER	c.273+27A>T	0	0	201	0	1	0	0	0	0	0	0.142857	#N/A	#N/A
7	117509171	A	G		7_117509171_A_G	intron_variant	MODIFIER	c.273+29G>A	0	0	44	0	0	0	0	0	0	1	0.142857	#N/A	#N/A
7	117509173	G	A		7_117509173_G_A	intron_variant	MODIFIER	c.273+31A>G	0	0	263	0	4	0	0	0	0	0	0.571429	#N/A	#N/A
7	117509175	A	C		7_117509175_A_C	intron_variant	MODIFIER	c.273+33C>A	0	0	50	0	3	0	0	0	0	1	0.571429	#N/A	#N/A
7	117509177	A	C		7_117509177_A_C	intron_variant	MODIFIER	c.273+35C>A	0	0	348	0	8	0	0	0	0	0	1.14286	#N/A	#N/A
7	117509177	G	C		7_117509177_G_C	intron_variant	MODIFIER	c.273+35C>G	0	0	348	0	1	0	0	0	0	0	0.142857	#N/A	#N/A
7	117509179	A	T		7_117509179_A_T	intron_variant	MODIFIER	c.273+37T>A	0	0	294	0	1	0	0	0	0	0	0.142857	#N/A	#N/A
7	117509180	G	A		7_117509180_G_A	intron_variant	MODIFIER	c.273+38A>G	0	0	133	0	1	0	0	0	0	0	0.142857	#N/A	#N/A
7	117509183	A	T		7_117509183_A_T	intron_variant	MODIFIER	c.273+41T>A	0	0	52	0	2	0	0	0	0	0	0.285714	#N/A	#N/A
7	117509188	C	T		7_117509188_C_T	intron_variant	MODIFIER	c.273+46T>C	0	0	149	0	0	0	0	0	0	1	0.142857	#N/A	#N/A
7	117509189	A	C		7_117509189_A_C	intron_variant	MODIFIER	c.273+47C>A	0	0	272	0	7	0	0	0	0	0	1	#N/A	#N/A
7	117509189	T	C		7_117509189_T_C	intron_variant	MODIFIER	c.273+47C>T	0	0	272	0	1	0	0	0	0	0	0.142857	#N/A	#N/A
7	117509190	T	A		7_117509190_T_A	intron_variant	MODIFIER	c.273+48A>T	0	0	164	0	1	0	0	0	0	0	0.142857	#N/A	#N/A
7	117509194	C	T		7_117509194_C_T	intron_variant	MODIFIER	c.273+52T>C	0	0	254	0	1	0	0	0	0	0	0.142857	#N/A	#N/A
7	117509202	T	A		7_117509202_T_A	intron_variant	MODIFIER	c.273+60A>T	0	0	229	0	1	0	0	0	0	0	0.142857	#N/A	#N/A
7	117509204	T	G		7_117509204_T_G	intron_variant	MODIFIER	c.273+62G>T	0	0	405	0	0	0	4	0	0	0	0.571429	#N/A	#N/A
7	117509205	T	A		7_117509205_T_A	intron_variant	MODIFIER	c.273+63A>T	0	0	192	0	4	0	0	0	0	0	0.571429	#N/A	#N/A
7	117509211	A	C		7_117509211_A_C	intron_variant	MODIFIER	c.273+69C>A	0	0	62	0	3	0	0	0	0	0	0.428571	#N/A	#N/A
7	117509212	A	T		7_117509212_A_T	intron_variant	MODIFIER	c.273+70T>A	0	0	59	0	1	0	0	0	0	0	0.142857	#N/A	#N/A
7	117509214	A	C		7_117509214_A_C	intron_variant	MODIFIER	c.273+72C>A	0	0	204	0	2	0	0	0	0	0	0.285714	#N/A	#N/A
7	117509215	T	G		7_117509215_T_G	intron_variant	MODIFIER	c.273+73G>T	0	0	282	0	2	0	0	0	0	0	0.285714	#N/A	#N/A
7	117509217	T	A		7_117509217_T_A	intron_variant	MODIFIER	c.273+75A>T	0	0	192	0	4	0	0	0	0	0	0.571429	#N/A	#N/A
7	117509220	A	C		7_117509220_A_C	intron_variant	MODIFIER	c.273+78C>A	0	0	164	0	3	0	0	0	0	0	0.428571	#N/A	#N/A
7	117509223	A	G		7_117509223_A_G	intron_variant	MODIFIER	c.273+81G>A	0	0	150	0	1	0	0	0	0	0	0.142857	#N/A	#N/A
7	117509223	C	G		7_117509223_C_G	intron_variant	MODIFIER	c.273+81G>C	0	0	150	0	1	0	0	0	0	0	0.142857	#N/A	#N/A
7	117509227	G	A		7_117509227_G_A	intron_variant	MODIFIER	c.273+85A>G	0	0	56	0	1	0	0	0	0	0	0.142857	#N/A	#N/A
7	117509228	C	T		7_117509228_C_T	intron_variant	MODIFIER	c.273+86T>C	0	0	518	315	3	4	2	13	0	96	61.8571	#N/A	#N/A
7	117509229	G	A		7_117509229_G_A	intron_variant	MODIFIER	c.273+87A>G	0	0	65	0	0	0	0	1	0	0	0.142857	#N/A	#N/A
7	117509231	C	G		7_117509231_C_G	intron_variant	MODIFIER	c.273+89G>C	0	0	93	0	0	0	1	0	0	0	0.142857	#N/A	#N/A
7	117509234	A	T		7_117509234_A_T	intron_variant	MODIFIER	c.273+92T>A	0	0	65	0	1	0	0	0	0	1	0.285714	#N/A	#N/A
7	117509242	C	T		7_117509242_C_T	intron_variant	MODIFIER	c.273+100T>C	0	0	226	0	2	0	0	0	0	0	0.285714	#N/A	#N/A
7	117530801	T	A		7_117530801_T_A	intron_variant	MODIFIER	c.274-98A>T	0	0	53	0	3	0	0	0	0	0	0.428571	#N/A	#N/A
7	117530802	T	A		7_117530802_T_A	intron_variant	MODIFIER	c.274-97A>T	0	0	38	0	1	0	0	0	0	0	0.142857	#N/A	#N/A
7	117530805	A	C		7_117530805_A_C	intron_variant	MODIFIER	c.274-94C>A	0	0	44	0	1	0	0	0	0	0	0.142857	#N/A	#N/A
7	117530808	A	C		7_117530808_A_C	intron_variant	MODIFIER	c.274-91C>A	0	0	47	0	1	0	0	0	0	0	0.142857	#N/A	#N/A
7	117530810	A	C		7_117530810_A_C	intron_variant	MODIFIER	c.274-89C>A	0	0	235	0	0	0	0	0	1	0	0.142857	#N/A	#N/A
7	117530810	G	C		7_117530810_G_C	intron_variant	MODIFIER	c.274-89C>G	0	0	235	0	0	0	0	0	0	2	0.285714	#N/A	#N/A
7	117530812	G	A		7_117530812_G_A	intron_variant	MODIFIER	c.274-87A>G	0	0	158	0	0	0	1	0	0	0	0.142857	#N/A	#N/A
7	117530816	C	A		7_117530816_C_A	intron_variant	MODIFIER	c.274-83A>C	0	0	444	0	2	0	0	0	0	0	0.285714	#N/A	#N/A
7	117530818	A	G		7_117530818_A_G	intron_variant	MODIFIER	c.274-81G>A	0	0	44	1	0	0	0	0	0	0	0.142857	#N/A	#N/A
7	117530819	G	A		7_117530819_G_A	intron_variant	MODIFIER	c.274-80A>G	0	0	167	0	0	0	1	0	0	0	0.142857	#N/A	#N/A
7	117530822	C	A		7_117530822_C_A	intron_variant	MODIFIER	c.274-77A>C	0	0	156	0	4	0	0	0	0	0	0.571429	#N/A	#N/A
7	117530823	A	G		7_117530823_A_G	intron_variant	MODIFIER	c.274-76G>A	0	0	198	0	1	0	0	0	0	0	0.142857	#N/A	#N/A
7	117530825	A	C		7_117530825_A_C	intron_variant	MODIFIER	c.274-74C>A	0	0	50	0	1	0	0	0	0	0	0.142857	#N/A	#N/A
7	117530827	C	T		7_117530827_C_T	intron_variant	MODIFIER	c.274-72T>C	0	0	232	0	0	0	5	0	0	0	0.714286	#N/A	#N/A
7	117530828	A	G		7_117530828_A_G	intron_variant	MODIFIER	c.274-71G>A	0	0	93	0	0	0	0	0	0	1	0.142857	#N/A	#N/A
7	117530830	A	G		7_117530830_A_G	intron_variant	MODIFIER	c.274-69G>A	0	0	93	0	1	0	0	0	0	0	0.142857	#N/A	#N/A
7	117530830	T	G		7_117530830_T_G	intron_variant	MODIFIER	c.274-69G>T	0	0	93	0	1	0	0	0	0	0	0.142857	#N/A	#N/A
7	117530831	C	T		7_117530831_C_T	intron_variant	MODIFIER	c.274-68T>C	0	0	164	0	1	0	0	0	0	1	0.285714	#N/A	#N/A
7	117530836	T	A		7_117530836_T_A	intron_variant	MODIFIER	c.274-63A>T	0	0	56	0	1	0	0	0	0	0	0.142857	#N/A	#N/A
7	117530838	A	T		7_117530838_A_T	intron_variant	MODIFIER	c.274-61T>A	0	0	53	1	0	0	0	0	0	0	0.142857	#N/A	#N/A
7	117530839	A	C		7_117530839_A_C	intron_variant	MODIFIER	c.274-60C>A	0	0	53	0	3	0	0	0	0	0	0.428571	#N/A	#N/A
7	117530841	T	C		7_117530841_T_C	intron_variant	MODIFIER	c.274-58C>T	0	0	167	0	1	0	0	0	0	0	0.142857	#N/A	#N/A
7	117530844	T	G		7_117530844_T_G	intron_variant	MODIFIER	c.274-55G>T	0	0	226	0	1	0	0	0	0	0	0.142857	#N/A	#N/A
7	117530845	C	G		7_117530845_C_G	intron_variant	MODIFIER	c.274-54G>C	0	0	233	0	4	0	0	0	0	0	0.571429	#N/A	#N/A
7	117530846	C	T		7_117530846_C_T	intron_variant	MODIFIER	c.274-53T>C	0	0	93	0	1	0	0	0	0	0	0.142857	#N/A	#N/A
7	117530856	T	G		7_117530856_T_G	intron_variant	MODIFIER	c.274-43G>T	0	0	109	0	1	0	0	0	0	0	0.142857	#N/A	#N/A
7	117530857	G	A		7_117530857_G_A	intron_variant	MODIFIER	c.274-42A>G	0	0	378	0	11	0	0	0	0	1	1.71429	#N/A	#N/A
7	117530860	C	T		7_117530860_C_T	intron_variant	MODIFIER	c.274-39T>C	0	0	344	0	0	0	0	0	0	1	0.142857	#N/A	#N/A
7	117530865	A	G		7_117530865_A_G	intron_variant	MODIFIER	c.274-34G>A	0	0	335	0	1	0	0	0	0	0	0.142857	#N/A	#N/A
7	117530872	T	A		7_117530872_T_A	intron_variant	MODIFIER	c.274-27A>T	0	0	53	0	2	0	0	0	0	0	0.285714	#N/A	#N/A
7	117530875	T	TTC		7_117530875_T_TTC	intron_variant	MODIFIER	c.274-20_274-19delCT	0	0	330	0	4	0	0	0	0	0	0.571429	#N/A	#N/A
7	117530875	TTA	TTC		7_117530875_TTA_TTC	intron_variant	MODIFIER	c.274-22C>A	0	0	330	0	2	0	0	0	0	0	0.285714	#N/A	#N/A
7	117530878	A	T		7_117530878_A_T	intron_variant	MODIFIER	c.274-21T>A	0	0	56	0	1	0	0	0	0	0	0.142857	#N/A	#N/A
7	117530879	T	C		7_117530879_T_C	intron_variant	MODIFIER	c.274-20C>T	0	0	376	0	5	0	0	0	0	0	0.714286	#N/A	#N/A
7	117530881	AT	GT		7_117530881_AT_GT	intron_variant	MODIFIER	c.274-18G>A	0	0	344	0	1	0	0	0	0	0	0.142857	#N/A	#N/A
7	117530881	G	GT		7_117530881_G_GT	intron_variant	MODIFIER	c.274-13delT	0	0	344	0	0	0	0	0	0	1	0.142857	#N/A	#N/A
7	117530881	GTT	GT		7_117530881_GTT_GT	intron_variant	MODIFIER	c.274-13dupT	0	0	344	1	1	0	0	0	0	1	0.428571	#N/A	#N/A
7	117530886	C	T		7_117530886_C_T	intron_variant	MODIFIER	c.274-13T>C	0	0	487	0	14	0	0	0	0	1	2.14286	#N/A	#N/A
7	117530887	T	C		7_117530887_T_C	intron_variant	MODIFIER	c.274-12C>T	0	0	437	0	1	0	1	0	0	0	0.285714	#N/A	#N/A
7	117530888	G	C		7_117530888_G_C	intron_variant	MODIFIER	c.274-11C>G	0	0	468	0	4	0	0	0	0	1	0.714286	#N/A	#N/A
7	117530889	A	C		7_117530889_A_C	intron_variant	MODIFIER	c.274-10C>A	0	0	50	0	1	0	0	0	0	0	0.142857	#N/A	#N/A
7	117530891	C	T		7_117530891_C_T	splice_region_variant&intron_variant	LOW	c.274-8T>C	0	0	352	0	1	0	0	0	0	1	0.285714	#N/A	#N/A
7	117530897	A	AG		7_117530897_A_AG	frameshift_variant&splice_region_variant	HIGH	c.274delG	p.Glu92fs	92/1480	166	0	1	0	0	0	0	0	0.142857	#N/A	#N/A
7	117530899	A	G	am_class=likely_pathogenic	7_117530899_A_G	missense_variant&splice_region_variant	MODERATE	c.274G>A	p.Glu92Lys	92/1480	437	0	1	0	0	0	0	0	0.142857	varying clinical consequence	disease-causing
7	117530903	G	T	am_class=ambiguous	7_117530903_G_T	missense_variant	MODERATE	c.278T>G	p.Val93Gly	93/1480	354	0	1	0	0	0	0	0	0.142857	VUS4	unclassified
7	117530905	G	A	am_class=ambiguous	7_117530905_G_A	missense_variant	MODERATE	c.280A>G	p.Thr94Ala	94/1480	677	0	34	0	0	0	0	1	5	#N/A	#N/A
7	117530908	C	A	am_class=likely_pathogenic	7_117530908_C_A	missense_variant	MODERATE	c.283A>C	p.Lys95Gln	95/1480	403	0	3	0	0	0	0	0	0.428571	#N/A	#N/A
7	117530914	C	G	am_class=ambiguous	7_117530914_C_G	missense_variant	MODERATE	c.289G>C	p.Val97Leu	97/1480	346	0	4	0	0	0	0	0	0.571429	#N/A	#N/A
7	117530919	A	G		7_117530919_A_G	synonymous_variant	LOW	c.294G>A	p.Gln98Gln	98/1480	588	0	3	0	0	0	0	0	0.428571	#N/A	#N/A
7	117530940	G	C	am_class=ambiguous	7_117530940_G_C	missense_variant	MODERATE	c.315C>G	p.Ile105Met	105/1480	661	0	8	0	0	0	0	0	1.14286	#N/A	#N/A
7	117530940	T	C		7_117530940_T_C	synonymous_variant	LOW	c.315C>T	p.Ile105Ile	105/1480	661	0	1	0	0	0	0	0	0.142857	#N/A	#N/A
7	117530941	G	A	am_class=ambiguous	7_117530941_G_A	missense_variant	MODERATE	c.316A>G	p.Ile106Val	106/1480	517	0	1	0	0	1	0	0	0.285714	#N/A	#N/A
7	117530942	C	T	am_class=likely_pathogenic	7_117530942_C_T	missense_variant	MODERATE	c.317T>C	p.Ile106Thr	106/1480	365	0	3	0	0	0	0	0	0.428571	#N/A	#N/A
7	117530943	G	A	am_class=ambiguous	7_117530943_G_A	missense_variant	MODERATE	c.318A>G	p.Ile106Met	106/1480	530	0	0	0	0	0	0	1	0.142857	#N/A	#N/A
7	117530954	A	AC		7_117530954_A_AC	frameshift_variant	HIGH	c.332delC	p.Pro111fs	111/1480	607	0	0	1	0	0	0	0	0.142857	#N/A	#N/A
7	117530954	AA	AC	am_class=likely_pathogenic	7_117530954_AA_AC	missense_variant	MODERATE	c.330C>A	p.Asp110Glu	110/1480	607	0	2	0	0	0	0	4	0.857143	undefined	disease-causing
7	117530957	G	C	am_class=likely_benign	7_117530957_G_C	missense_variant	MODERATE	c.332C>G	p.Pro111Arg	111/1480	900	0	0	0	0	0	0	1	0.142857	#N/A	#N/A
7	117530961	C	T		7_117530961_C_T	synonymous_variant	LOW	c.336T>C	p.Asp112Asp	112/1480	789	0	7	0	0	0	0	1	1.14286	#N/A	#N/A
7	117530967	C	G	am_class=likely_benign	7_117530967_C_G	missense_variant	MODERATE	c.342G>C	p.Lys114Asn	114/1480	355	0	1	0	0	0	0	0	0.142857	#N/A	#N/A
7	117530974	G	C	am_class=likely_pathogenic	7_117530974_G_C	missense_variant	MODERATE	c.349C>G	p.Arg117Gly	117/1480	1132	0	42	0	0	1	0	5	6.85714	CFTR-RD-causing	disease-causing
7	117530974	T	C	am_class=likely_pathogenic	7_117530974_T_C	missense_variant	MODERATE	c.349C>T	p.Arg117Cys	117/1480	1132	0	1	0	0	0	0	0	0.142857	varying clinical consequence	disease-causing
7	117530975	C	G	am_class=likely_pathogenic	7_117530975_C_G	missense_variant	MODERATE	c.350G>C	p.Arg117Pro	117/1480	1160	0	24	0	0	0	0	1	3.57143	undefined	unclassified
7	117530975	T	G	am_class=likely_pathogenic	7_117530975_T_G	missense_variant	MODERATE	c.350G>T	p.Arg117Leu	117/1480	1160	0	1	0	0	0	0	0	0.142857	undefined	disease-causing
7	117530984	T	C	am_class=likely_pathogenic	7_117530984_T_C	missense_variant	MODERATE	c.359C>T	p.Ala120Val	120/1480	666	0	13	0	0	0	0	2	2.14286	undefined	unclassified
7	117530985	T	G		7_117530985_T_G	synonymous_variant	LOW	c.360G>T	p.Ala120Ala	120/1480	1098	0	0	0	0	1	0	0	0.142857	#N/A	#N/A
7	117530989	A	T	am_class=ambiguous	7_117530989_A_T	missense_variant	MODERATE	c.364T>A	p.Tyr122Asn	122/1480	401	0	0	0	0	1	0	0	0.142857	#N/A	#N/A
7	117530990	T	A	am_class=likely_benign	7_117530990_T_A	missense_variant	MODERATE	c.365A>T	p.Tyr122Phe	122/1480	923	0	0	0	0	0	0	1	0.142857	#N/A	#N/A
7	117530992	G	C	am_class=likely_benign	7_117530992_G_C	missense_variant	MODERATE	c.367C>G	p.Leu123Val	123/1480	860	0	5	0	0	0	0	0	0.714286	#N/A	#N/A
7	117530997	T	C		7_117530997_T_C	synonymous_variant	LOW	c.372C>T	p.Gly124Gly	124/1480	302	0	1	0	0	0	0	0	0.142857	#N/A	#N/A
7	117531002	A	G	am_class=likely_pathogenic	7_117531002_A_G	missense_variant	MODERATE	c.377G>A	p.Gly126Asp	126/1480	707	1	0	0	0	0	0	0	0.142857	undefined	disease-causing
7	117531004	C	T		7_117531004_C_T	synonymous_variant	LOW	c.379T>C	p.Leu127Leu	127/1480	497	0	9	0	0	0	0	0	1.28571	#N/A	#N/A
7	117531009	T	C		7_117531009_T_C	synonymous_variant	LOW	c.384C>T	p.Cys128Cys	128/1480	466	0	1	0	0	0	0	0	0.142857	#N/A	#N/A
7	117531018	C	T		7_117531018_C_T	synonymous_variant	LOW	c.393T>C	p.Phe131Phe	131/1480	755	0	6	0	0	0	0	0	0.857143	#N/A	#N/A
7	117531021	G	T	am_class=likely_benign	7_117531021_G_T	missense_variant	MODERATE	c.396T>G	p.Ile132Met	132/1480	752	0	20	0	0	0	0	1	3	#N/A	#N/A
7	117531022	C	G	am_class=likely_benign	7_117531022_C_G	missense_variant	MODERATE	c.397G>C	p.Val133Leu	133/1480	810	0	1	0	0	0	0	1	0.285714	#N/A	#N/A
7	117531022	T	G	am_class=likely_benign	7_117531022_T_G	missense_variant	MODERATE	c.397G>T	p.Val133Leu	133/1480	810	0	1	0	0	0	0	0	0.142857	#N/A	#N/A
7	117531024	A	G		7_117531024_A_G	synonymous_variant	LOW	c.399G>A	p.Val133Val	133/1480	285	0	0	0	1	0	0	0	0.142857	#N/A	#N/A
7	117531027	A	G		7_117531027_A_G	synonymous_variant	LOW	c.402G>A	p.Arg134Arg	134/1480	423	0	0	0	0	0	0	1	0.142857	#N/A	#N/A
7	117531028	T	A	am_class=likely_benign	7_117531028_T_A	missense_variant	MODERATE	c.403A>T	p.Thr135Ser	135/1480	662	0	0	0	0	0	0	1	0.142857	#N/A	#N/A
7	117531029	T	C	am_class=ambiguous	7_117531029_T_C	missense_variant	MODERATE	c.404C>T	p.Thr135Ile	135/1480	634	0	1	0	0	0	0	0	0.142857	#N/A	#N/A
7	117531031	T	C		7_117531031_T_C	synonymous_variant	LOW	c.406C>T	p.Leu136Leu	136/1480	351	0	0	0	0	0	0	1	0.142857	#N/A	#N/A
7	117531033	C	G		7_117531033_C_G	synonymous_variant	LOW	c.408G>C	p.Leu136Leu	136/1480	780	1	0	0	0	0	0	0	0.142857	#N/A	#N/A
7	117531034	T	C	am_class=likely_benign	7_117531034_T_C	missense_variant	MODERATE	c.409C>T	p.Leu137Phe	137/1480	391	0	1	0	0	0	0	0	0.142857	#N/A	#N/A
7	117531036	T	C		7_117531036_T_C	synonymous_variant	LOW	c.411C>T	p.Leu137Leu	137/1480	668	0	2	0	0	0	0	0	0.285714	#N/A	#N/A
7	117531038	G	T	am_class=likely_pathogenic	7_117531038_G_T	missense_variant	MODERATE	c.413T>G	p.Leu138Arg	138/1480	781	0	1	0	0	0	0	0	0.142857	#N/A	#N/A
7	117531040	G	C	am_class=likely_pathogenic	7_117531040_G_C	missense_variant	MODERATE	c.415C>G	p.His139Asp	139/1480	781	0	1	0	0	0	0	0	0.142857	#N/A	#N/A
7	117531041	C	A	am_class=ambiguous	7_117531041_C_A	missense_variant	MODERATE	c.416A>C	p.His139Pro	139/1480	688	0	0	0	1	0	0	0	0.142857	#N/A	#N/A
7	117531047	G	C	am_class=likely_benign	7_117531047_G_C	missense_variant	MODERATE	c.422C>G	p.Ala141Gly	141/1480	498	0	1	0	0	0	0	0	0.142857	#N/A	#N/A
7	117531049	GT	AT	am_class=likely_benign	7_117531049_GT_AT	missense_variant	MODERATE	c.424A>G	p.Ile142Val	142/1480	827	0	2	0	0	0	0	0	0.285714	#N/A	#N/A
7	117531067	C	A	am_class=likely_benign	7_117531067_C_A	missense_variant	MODERATE	c.442A>C	p.Ile148Leu	148/1480	324	0	1	0	0	0	0	0	0.142857	#N/A	#N/A
7	117531068	A	T	am_class=ambiguous	7_117531068_A_T	missense_variant	MODERATE	c.443T>A	p.Ile148Asn	148/1480	1172	0	0	0	0	0	0	1	0.142857	#N/A	#N/A
7	117531071	A	G	am_class=likely_pathogenic	7_117531071_A_G	missense_variant	MODERATE	c.446G>A	p.Gly149Glu	149/1480	975	0	2	0	0	0	0	0	0.285714	#N/A	#N/A
7	117531071	C	G	am_class=likely_pathogenic	7_117531071_C_G	missense_variant	MODERATE	c.446G>C	p.Gly149Ala	149/1480	975	0	1	0	0	0	0	0	0.142857	#N/A	#N/A
7	117531078	A	G		7_117531078_A_G	synonymous_variant	LOW	c.453G>A	p.Gln151Gln	151/1480	690	0	2	0	0	0	0	4	0.857143	#N/A	#N/A
7	117531081	C	G	am_class=likely_benign	7_117531081_C_G	missense_variant	MODERATE	c.456G>C	p.Met152Ile	152/1480	503	0	0	1	0	0	0	0	0.142857	#N/A	#N/A
7	117531090	A	T		7_117531090_A_T	synonymous_variant	LOW	c.465T>A	p.Ala155Ala	155/1480	572	0	2	0	0	0	0	0	0.285714	#N/A	#N/A
7	117531090	G	T		7_117531090_G_T	synonymous_variant	LOW	c.465T>G	p.Ala155Ala	155/1480	572	0	1	0	0	0	0	0	0.142857	#N/A	#N/A
7	117531093	A	G	am_class=ambiguous	7_117531093_A_G	missense_variant	MODERATE	c.468G>A	p.Met156Ile	156/1480	423	0	1	0	0	0	0	0	0.142857	#N/A	#N/A
7	117531097	T	A	am_class=likely_benign	7_117531097_T_A	missense_variant	MODERATE	c.472A>T	p.Ser158Cys	158/1480	538	0	7	0	0	0	0	0	1	#N/A	#N/A
7	117531098	A	G	am_class=likely_pathogenic	7_117531098_A_G	missense_variant	MODERATE	c.473G>A	p.Ser158Asn	158/1480	611	0	3	1	0	1	0	2	1	undefined	unclassified
7	117531100	G	T	am_class=likely_benign	7_117531100_G_T	missense_variant	MODERATE	c.475T>G	p.Leu159Val	159/1480	283	0	1	0	0	0	0	0	0.142857	#N/A	#N/A
7	117531102	A	G		7_117531102_A_G	synonymous_variant	LOW	c.477G>A	p.Leu159Leu	159/1480	560	0	1	0	0	0	0	0	0.142857	#N/A	#N/A
7	117531103	G	A	am_class=likely_benign	7_117531103_G_A	missense_variant	MODERATE	c.478A>G	p.Ile160Val	160/1480	610	0	10	0	0	0	0	0	1.42857	#N/A	#N/A
7	117531118	A	ATACT		7_117531118_A_ATACT	splice_region_variant&intron_variant	LOW	c.489+6_489+9delACTT	0	0	846	0	0	0	1	0	0	0	0.142857	#N/A	#N/A
7	117531118	AGACT	ATACT		7_117531118_AGACT_ATACT	splice_region_variant&intron_variant	LOW	c.489+5T>G	0	0	846	0	1	0	0	0	0	0	0.142857	#N/A	#N/A
7	117531118	ATACG	ATACT		7_117531118_ATACG_ATACT	splice_region_variant&intron_variant	LOW	c.489+8T>G	0	0	846	0	2	0	0	0	0	2	0.571429	#N/A	#N/A
7	117531125	A	C		7_117531125_A_C	intron_variant	MODIFIER	c.489+11C>A	0	0	230	0	1	0	0	0	0	0	0.142857	#N/A	#N/A
7	117531125	T	C		7_117531125_T_C	intron_variant	MODIFIER	c.489+11C>T	0	0	230	1	0	0	0	0	0	0	0.142857	#N/A	#N/A
7	117531129	A	C		7_117531129_A_C	intron_variant	MODIFIER	c.489+15C>A	0	0	44	0	3	0	0	0	0	1	0.571429	#N/A	#N/A
7	117531131	A	C		7_117531131_A_C	intron_variant	MODIFIER	c.489+17C>A	0	0	50	0	2	0	0	0	0	0	0.285714	#N/A	#N/A
7	117531134	AC	GC		7_117531134_AC_GC	intron_variant	MODIFIER	c.489+20G>A	0	0	403	0	2	0	3	0	0	1	0.857143	#N/A	#N/A
7	117531134	G	GC		7_117531134_G_GC	intron_variant	MODIFIER	c.489+24delC	0	0	403	0	2	0	0	0	0	0	0.285714	#N/A	#N/A
7	117531134	GA	GC		7_117531134_GA_GC	intron_variant	MODIFIER	c.489+21C>A	0	0	403	0	1	0	0	0	0	0	0.142857	#N/A	#N/A
7	117531141	A	G		7_117531141_A_G	intron_variant	MODIFIER	c.489+27G>A	0	0	38	0	1	0	0	0	0	0	0.142857	#N/A	#N/A
7	117531143	A	C		7_117531143_A_C	intron_variant	MODIFIER	c.489+29C>A	0	0	41	0	2	0	0	0	0	0	0.285714	#N/A	#N/A
7	117531153	A	C		7_117531153_A_C	intron_variant	MODIFIER	c.489+39C>A	0	0	50	0	0	0	0	0	0	1	0.142857	#N/A	#N/A
7	117531153	T	C		7_117531153_T_C	intron_variant	MODIFIER	c.489+39C>T	0	0	50	0	1	0	0	0	0	0	0.142857	#N/A	#N/A
7	117531155	A	G		7_117531155_A_G	intron_variant	MODIFIER	c.489+41G>A	0	0	390	0	11	0	0	0	0	0	1.57143	#N/A	#N/A
7	117531157	G	A		7_117531157_G_A	intron_variant	MODIFIER	c.489+43A>G	0	0	235	0	0	0	1	0	0	0	0.142857	#N/A	#N/A
7	117531159	A	C		7_117531159_A_C	intron_variant	MODIFIER	c.489+45C>A	0	0	53	0	4	0	0	0	0	0	0.571429	#N/A	#N/A
7	117531161	C	T		7_117531161_C_T	intron_variant	MODIFIER	c.489+47T>C	0	0	44	0	1	0	0	0	0	0	0.142857	#N/A	#N/A
7	117531163	A	C		7_117531163_A_C	intron_variant	MODIFIER	c.489+49C>A	0	0	53	0	2	0	0	0	0	0	0.285714	#N/A	#N/A
7	117531170	A	T		7_117531170_A_T	intron_variant	MODIFIER	c.489+56T>A	0	0	44	0	2	0	0	0	0	0	0.285714	#N/A	#N/A
7	117531173	C	T		7_117531173_C_T	intron_variant	MODIFIER	c.489+59T>C	0	0	220	0	2	0	0	0	0	0	0.285714	#N/A	#N/A
7	117531176	A	C		7_117531176_A_C	intron_variant	MODIFIER	c.489+62C>A	0	0	56	0	3	0	0	0	0	0	0.428571	#N/A	#N/A
7	117531179	C	A		7_117531179_C_A	intron_variant	MODIFIER	c.489+65A>C	0	0	300	0	5	0	0	0	0	0	0.714286	#N/A	#N/A
7	117531179	G	A		7_117531179_G_A	intron_variant	MODIFIER	c.489+65A>G	0	0	300	0	1	0	0	0	0	0	0.142857	#N/A	#N/A
7	117531183	A	T		7_117531183_A_T	intron_variant	MODIFIER	c.489+69T>A	0	0	38	0	0	0	0	0	0	1	0.142857	#N/A	#N/A
7	117531187	A	T		7_117531187_A_T	intron_variant	MODIFIER	c.489+73T>A	0	0	50	0	1	0	0	0	0	0	0.142857	#N/A	#N/A
7	117531189	A	G		7_117531189_A_G	intron_variant	MODIFIER	c.489+75G>A	0	0	362	0	9	0	0	0	0	0	1.28571	#N/A	#N/A
7	117531190	A	T		7_117531190_A_T	intron_variant	MODIFIER	c.489+76T>A	0	0	387	0	10	0	0	0	0	1	1.57143	#N/A	#N/A
7	117531190	C	T		7_117531190_C_T	intron_variant	MODIFIER	c.489+76T>C	0	0	387	0	0	0	0	0	0	1	0.142857	undefined	unclassified
7	117531193	A	G		7_117531193_A_G	intron_variant	MODIFIER	c.489+79G>A	0	0	192	2	0	0	0	0	0	0	0.285714	#N/A	#N/A
7	117531194	A	C		7_117531194_A_C	intron_variant	MODIFIER	c.489+80C>A	0	0	164	0	1	0	0	0	0	2	0.428571	#N/A	#N/A
7	117531194	G	C		7_117531194_G_C	intron_variant	MODIFIER	c.489+80C>G	0	0	164	0	2	0	0	0	0	0	0.285714	#N/A	#N/A
7	117531195	A	T		7_117531195_A_T	intron_variant	MODIFIER	c.489+81T>A	0	0	467	0	9	0	0	0	0	0	1.28571	#N/A	#N/A
7	117531196	C	G		7_117531196_C_G	intron_variant	MODIFIER	c.489+82G>C	0	0	316	0	15	0	0	0	0	1	2.28571	#N/A	#N/A
7	117531197	A	G		7_117531197_A_G	intron_variant	MODIFIER	c.489+83G>A	0	0	47	0	1	0	0	0	0	0	0.142857	#N/A	#N/A
7	117531199	T	A		7_117531199_T_A	intron_variant	MODIFIER	c.489+85A>T	0	0	263	0	8	0	0	0	0	0	1.14286	#N/A	#N/A
7	117531200	A	C		7_117531200_A_C	intron_variant	MODIFIER	c.489+86C>A	0	0	47	0	4	0	0	0	0	0	0.571429	#N/A	#N/A
7	117531201	G	A		7_117531201_G_A	intron_variant	MODIFIER	c.489+87A>G	0	0	390	0	87	0	0	0	0	12	14.1429	#N/A	#N/A
7	117531204	A	T		7_117531204_A_T	intron_variant	MODIFIER	c.489+90T>A	0	0	41	0	2	0	0	0	0	0	0.285714	#N/A	#N/A
7	117531210	T	A		7_117531210_T_A	intron_variant	MODIFIER	c.489+96A>T	0	0	47	0	1	0	0	0	0	0	0.142857	#N/A	#N/A
7	117531211	T	TA		7_117531211_T_TA	intron_variant	MODIFIER	c.489+100delA	0	0	55	0	1	0	0	0	0	0	0.142857	#N/A	#N/A
7	117534179	A	G		7_117534179_A_G	intron_variant	MODIFIER	c.490-97G>A	0	0	238	0	2	0	0	0	0	0	0.285714	#N/A	#N/A
7	117534190	T	A		7_117534190_T_A	intron_variant	MODIFIER	c.490-86A>T	0	0	155	0	1	0	0	0	0	0	0.142857	#N/A	#N/A
7	117534192	A	C		7_117534192_A_C	intron_variant	MODIFIER	c.490-84C>A	0	0	130	0	4	0	0	0	0	0	0.571429	#N/A	#N/A
7	117534192	T	C		7_117534192_T_C	intron_variant	MODIFIER	c.490-84C>T	0	0	130	0	1	0	0	0	0	0	0.142857	#N/A	#N/A
7	117534199	T	A		7_117534199_T_A	intron_variant	MODIFIER	c.490-77A>T	0	0	127	0	3	0	0	0	0	0	0.428571	#N/A	#N/A
7	117534200	C	G		7_117534200_C_G	intron_variant	MODIFIER	c.490-76G>C	0	0	79	0	1	0	0	0	0	0	0.142857	#N/A	#N/A
7	117534202	A	C		7_117534202_A_C	intron_variant	MODIFIER	c.490-74C>A	0	0	65	0	2	0	0	0	0	1	0.428571	#N/A	#N/A
7	117534202	T	C		7_117534202_T_C	intron_variant	MODIFIER	c.490-74C>T	0	0	65	0	1	0	0	0	0	0	0.142857	#N/A	#N/A
7	117534204	C	T		7_117534204_C_T	intron_variant	MODIFIER	c.490-72T>C	0	0	432	0	6	0	0	0	0	0	0.857143	#N/A	#N/A
7	117534205	G	A		7_117534205_G_A	intron_variant	MODIFIER	c.490-71A>G	0	0	235	1	0	0	0	0	0	0	0.142857	#N/A	#N/A
7	117534205	T	A		7_117534205_T_A	intron_variant	MODIFIER	c.490-71A>T	0	0	235	0	5	0	0	0	0	1	0.857143	#N/A	#N/A
7	117534218	T	TTATAA		7_117534218_T_TTATAA	intron_variant	MODIFIER	c.490-53_490-49delATATA	0	0	282	0	4	0	0	0	0	0	0.571429	#N/A	#N/A
7	117534218	TTACAA	TTATAA		7_117534218_TTACAA_TTATAA	intron_variant	MODIFIER	c.490-55T>C	0	0	282	0	3	1	0	0	0	0	0.571429	#N/A	#N/A
7	117534225	G	A		7_117534225_G_A	intron_variant	MODIFIER	c.490-51A>G	0	0	167	0	3	0	0	0	0	0	0.428571	#N/A	#N/A
7	117534230	C	T		7_117534230_C_T	intron_variant	MODIFIER	c.490-46T>C	0	0	161	0	2	0	0	0	0	0	0.285714	#N/A	#N/A
7	117534231	A	G		7_117534231_A_G	intron_variant	MODIFIER	c.490-45G>A	0	0	93	0	1	0	0	0	0	0	0.142857	#N/A	#N/A
7	117534237	C	T		7_117534237_C_T	intron_variant	MODIFIER	c.490-39T>C	0	0	130	0	1	0	0	0	0	0	0.142857	#N/A	#N/A
7	117534241	A	T		7_117534241_A_T	intron_variant	MODIFIER	c.490-35T>A	0	0	93	0	2	0	0	0	0	0	0.285714	#N/A	#N/A
7	117534244	C	T		7_117534244_C_T	intron_variant	MODIFIER	c.490-32T>C	0	0	122	0	1	0	0	0	0	0	0.142857	#N/A	#N/A
7	117534253	A	C		7_117534253_A_C	intron_variant	MODIFIER	c.490-23C>A	0	0	372	0	1	0	0	0	0	0	0.142857	#N/A	#N/A
7	117534253	G	C		7_117534253_G_C	intron_variant	MODIFIER	c.490-23C>G	0	0	372	0	5	0	0	0	0	0	0.714286	#N/A	#N/A
7	117534253	T	C		7_117534253_T_C	intron_variant	MODIFIER	c.490-23C>T	0	0	372	0	2	0	0	0	0	0	0.285714	#N/A	#N/A
7	117534257	A	C		7_117534257_A_C	intron_variant	MODIFIER	c.490-19C>A	0	0	38	0	1	0	0	0	0	1	0.285714	#N/A	#N/A
7	117534262	A	C		7_117534262_A_C	intron_variant	MODIFIER	c.490-14C>A	0	0	40	1	0	0	0	0	0	0	0.142857	#N/A	#N/A
7	117534263	A	AT		7_117534263_A_AT	splice_region_variant&intron_variant	LOW	c.490-8delT	0	0	50	0	1	0	0	0	0	0	0.142857	#N/A	#N/A
7	117534270	C	T		7_117534270_C_T	splice_region_variant&intron_variant	LOW	c.490-6T>C	0	0	200	0	2	0	0	0	0	0	0.285714	#N/A	#N/A
7	117534274	T	A		7_117534274_T_A	splice_acceptor_variant&intron_variant	HIGH	c.490-2A>T	0	0	56	0	2	0	0	0	0	0	0.285714	#N/A	#N/A
7	117534275	C	G		7_117534275_C_G	splice_acceptor_variant&intron_variant	HIGH	c.490-1G>C	0	0	309	0	2	0	0	0	0	1	0.428571	#N/A	#N/A
7	117534277	A	C	am_class=ambiguous	7_117534277_A_C	missense_variant&splice_region_variant	MODERATE	c.491C>A	p.Thr164Asn	164/1480	44	0	3	0	0	0	0	1	0.571429	#N/A	#N/A
7	117534284	A	G		7_117534284_A_G	synonymous_variant	LOW	c.498G>A	p.Lys166Lys	166/1480	168	1	0	0	0	0	0	0	0.142857	#N/A	#N/A
7	117534284	T	G	am_class=likely_pathogenic	7_117534284_T_G	missense_variant	MODERATE	c.498G>T	p.Lys166Asn	166/1480	168	0	3	0	0	0	0	0	0.428571	#N/A	#N/A
7	117534285	A	C	am_class=likely_benign	7_117534285_A_C	missense_variant	MODERATE	c.499C>A	p.Leu167Met	167/1480	43	0	2	0	0	0	0	0	0.285714	#N/A	#N/A
7	117534288	C	T	am_class=likely_pathogenic	7_117534288_C_T	missense_variant	MODERATE	c.502T>C	p.Ser168Pro	168/1480	433	0	0	0	0	0	0	1	0.142857	#N/A	#N/A
7	117534290	G	A		7_117534290_G_A	synonymous_variant	LOW	c.504A>G	p.Ser168Ser	168/1480	233	2	1	0	0	0	0	0	0.428571	#N/A	#N/A
7	117534297	T	G	am_class=likely_benign	7_117534297_T_G	missense_variant	MODERATE	c.511G>T	p.Val171Phe	171/1480	352	0	1	0	0	0	0	0	0.142857	#N/A	#N/A
7	117534300	G	C	am_class=likely_benign	7_117534300_G_C	missense_variant	MODERATE	c.514C>G	p.Leu172Val	172/1480	261	0	2	0	0	0	0	0	0.285714	#N/A	#N/A
7	117534301	C	T	am_class=likely_pathogenic	7_117534301_C_T	missense_variant	MODERATE	c.515T>C	p.Leu172Pro	172/1480	342	0	1	0	0	0	0	0	0.142857	#N/A	#N/A
7	117534302	G	A		7_117534302_G_A	synonymous_variant	LOW	c.516A>G	p.Leu172Leu	172/1480	462	0	6	0	0	0	0	0	0.857143	#N/A	#N/A
7	117534305	A	T	am_class=likely_pathogenic	7_117534305_A_T	missense_variant	MODERATE	c.519T>A	p.Asp173Glu	173/1480	191	0	1	0	0	0	0	0	0.142857	#N/A	#N/A
7	117534307	G	A	am_class=likely_benign	7_117534307_G_A	missense_variant	MODERATE	c.521A>G	p.Lys174Arg	174/1480	257	0	0	0	1	0	0	0	0.142857	#N/A	#N/A
7	117534308	C	A	am_class=likely_benign	7_117534308_C_A	missense_variant	MODERATE	c.522A>C	p.Lys174Asn	174/1480	387	0	5	0	0	0	0	0	0.714286	#N/A	#N/A
7	117534311	T	A		7_117534311_T_A	synonymous_variant	LOW	c.525A>T	p.Ile175Ile	175/1480	331	1	0	0	0	0	0	0	0.142857	#N/A	#N/A
7	117534313	C	G	am_class=likely_benign	7_117534313_C_G	missense_variant	MODERATE	c.527G>C	p.Ser176Thr	176/1480	313	1	0	0	0	0	0	0	0.142857	#N/A	#N/A
7	117534315	T	A	am_class=likely_benign	7_117534315_T_A	missense_variant	MODERATE	c.529A>T	p.Ile177Phe	177/1480	253	0	0	0	0	0	0	2	0.285714	#N/A	#N/A
7	117534321	CAACT	C		7_117534321_CAACT_C	frameshift_variant	HIGH	c.536_539dupAACT	p.Val181fs	180/1480	514	0	0	0	0	0	0	1	0.142857	#N/A	#N/A
7	117534323	G	A		7_117534323_G_A	synonymous_variant	LOW	c.537A>G	p.Gln179Gln	179/1480	392	1	0	0	0	0	0	2	0.428571	#N/A	#N/A
7	117534326	G	T		7_117534326_G_T	synonymous_variant	LOW	c.540T>G	p.Leu180Leu	180/1480	249	0	0	0	1	0	0	0	0.142857	#N/A	#N/A
7	117534332	T	TCTC		7_117534332_T_TCTC	disruptive_inframe_deletion	MODERATE	c.549_551delCCT	p.Leu184del	183/1480	488	0	0	0	53	1	1	8	9	#N/A	#N/A
7	117534332	TATC	TCTC		7_117534332_TATC_TCTC	missense_variant	MODERATE	c.547C>A	p.Leu183Ile	183/1480	488	0	1	0	0	0	0	0	0.142857	undefined	unclassified
7	117534336	C	CT		7_117534336_C_CT	frameshift_variant	HIGH	c.553delT	p.Ser185fs	185/1480	99	0	0	0	0	0	0	1	0.142857	#N/A	#N/A
7	117534340	A	C	am_class=likely_pathogenic	7_117534340_A_C	missense_variant	MODERATE	c.554C>A	p.Ser185Tyr	185/1480	175	0	0	0	0	0	0	1	0.142857	#N/A	#N/A
7	117534341	T	C		7_117534341_T_C	synonymous_variant	LOW	c.555C>T	p.Ser185Ser	185/1480	218	0	0	0	0	0	1	0	0.142857	#N/A	#N/A
7	117534346	G	A	am_class=likely_benign	7_117534346_G_A	missense_variant	MODERATE	c.560A>G	p.Asn187Ser	187/1480	368	1	0	0	0	0	0	0	0.142857	#N/A	#N/A
7	117534347	T	C		7_117534347_T_C	synonymous_variant	LOW	c.561C>T	p.Asn187Asn	187/1480	253	0	0	0	0	0	0	1	0.142857	#N/A	#N/A
7	117534353	G	C	am_class=likely_pathogenic	7_117534353_G_C	missense_variant	MODERATE	c.567C>G	p.Asn189Lys	189/1480	220	0	1	0	0	0	0	0	0.142857	#N/A	#N/A
7	117534364	T	A	am_class=likely_pathogenic	7_117534364_T_A	missense_variant&splice_region_variant	MODERATE	c.578A>T	p.Glu193Val	193/1480	53	0	1	0	0	0	0	0	0.142857	#N/A	#N/A
7	117534367	A	T		7_117534367_A_T	splice_donor_variant&intron_variant	HIGH	c.579+2T>A	0	0	47	0	1	0	0	0	0	0	0.142857	#N/A	#N/A
7	117534372	A	AC		7_117534372_A_AC	intron_variant	MODIFIER	c.579+9delC	0	0	60	0	3	0	1	0	0	0	0.571429	#N/A	#N/A
7	117534372	AA	AC		7_117534372_AA_AC	splice_region_variant&intron_variant	LOW	c.579+8C>A	0	0	60	0	1	0	0	0	0	0	0.142857	#N/A	#N/A
7	117534375	T	TA		7_117534375_T_TA	intron_variant	MODIFIER	c.579+11delA	0	0	424	0	0	1	0	0	0	0	0.142857	#N/A	#N/A
7	117534375	TG	TA		7_117534375_TG_TA	intron_variant	MODIFIER	c.579+11A>G	0	0	424	1	0	0	0	0	0	0	0.142857	#N/A	#N/A
7	117534381	C	T		7_117534381_C_T	intron_variant	MODIFIER	c.579+16T>C	0	0	186	0	6	0	0	0	0	0	0.857143	#N/A	#N/A
7	117534383	AA	TA		7_117534383_AA_TA	intron_variant	MODIFIER	c.579+18T>A	0	0	57	0	1	0	0	0	0	0	0.142857	#N/A	#N/A
7	117534383	T	TA		7_117534383_T_TA	intron_variant	MODIFIER	c.579+20delA	0	0	57	0	1	0	0	0	0	0	0.142857	#N/A	#N/A
7	117534387	AT	CT		7_117534387_AT_CT	intron_variant	MODIFIER	c.579+22C>A	0	0	185	0	7	0	0	0	0	2	1.28571	#N/A	#N/A
7	117534394	C	G		7_117534394_C_G	intron_variant	MODIFIER	c.579+29G>C	0	0	291	0	0	0	0	0	0	1	0.142857	#N/A	#N/A
7	117534395	A	C		7_117534395_A_C	intron_variant	MODIFIER	c.579+30C>A	0	0	47	1	4	0	0	0	0	0	0.714286	#N/A	#N/A
7	117534397	A	C		7_117534397_A_C	intron_variant	MODIFIER	c.579+32C>A	0	0	143	0	5	0	0	0	0	0	0.714286	#N/A	#N/A
7	117534398	A	T		7_117534398_A_T	intron_variant	MODIFIER	c.579+33T>A	0	0	44	0	1	0	0	0	0	0	0.142857	#N/A	#N/A
7	117534413	C	T		7_117534413_C_T	intron_variant	MODIFIER	c.579+48T>C	0	0	337	0	1	0	0	0	0	0	0.142857	#N/A	#N/A
7	117534415	A	C		7_117534415_A_C	intron_variant	MODIFIER	c.579+50C>A	0	0	50	1	4	0	0	0	0	0	0.714286	#N/A	#N/A
7	117534416	G	A		7_117534416_G_A	intron_variant	MODIFIER	c.579+51A>G	0	0	84	0	0	0	0	0	0	1	0.142857	#N/A	#N/A
7	117534418	A	C		7_117534418_A_C	intron_variant	MODIFIER	c.579+53C>A	0	0	59	0	1	0	0	0	0	0	0.142857	#N/A	#N/A
7	117534419	A	T		7_117534419_A_T	intron_variant	MODIFIER	c.579+54T>A	0	0	297	0	5	0	0	0	0	0	0.714286	#N/A	#N/A
7	117534420	A	G		7_117534420_A_G	intron_variant	MODIFIER	c.579+55G>A	0	0	47	0	0	0	1	0	0	0	0.142857	#N/A	#N/A
7	117534421	C	G		7_117534421_C_G	intron_variant	MODIFIER	c.579+56G>C	0	0	195	0	1	0	0	0	0	0	0.142857	#N/A	#N/A
7	117534426	A	G		7_117534426_A_G	intron_variant	MODIFIER	c.579+61G>A	0	0	148	0	0	0	0	1	0	0	0.142857	#N/A	#N/A
7	117534427	A	C		7_117534427_A_C	intron_variant	MODIFIER	c.579+62C>A	0	0	419	0	1	0	0	0	0	1	0.285714	#N/A	#N/A
7	117534429	C	G		7_117534429_C_G	intron_variant	MODIFIER	c.579+64G>C	0	0	87	0	1	0	0	0	0	0	0.142857	#N/A	#N/A
7	117534431	A	G		7_117534431_A_G	intron_variant	MODIFIER	c.579+66G>A	0	0	167	2	0	0	0	0	0	0	0.285714	#N/A	#N/A
7	117534437	A	C		7_117534437_A_C	intron_variant	MODIFIER	c.579+72C>A	0	0	223	0	3	0	0	0	0	0	0.428571	#N/A	#N/A
7	117534437	T	C		7_117534437_T_C	intron_variant	MODIFIER	c.579+72C>T	0	0	223	0	1	0	0	0	0	0	0.142857	#N/A	#N/A
7	117534446	T	A		7_117534446_T_A	intron_variant	MODIFIER	c.579+81A>T	0	0	136	0	1	0	0	0	0	0	0.142857	#N/A	#N/A
7	117534455	G	A		7_117534455_G_A	intron_variant	MODIFIER	c.579+90A>G	0	0	127	0	2	0	0	0	0	0	0.285714	#N/A	#N/A
7	117534461	A	G		7_117534461_A_G	intron_variant	MODIFIER	c.579+96G>A	0	0	47	0	1	0	0	0	0	0	0.142857	#N/A	#N/A
7	117535149	C	T		7_117535149_C_T	intron_variant	MODIFIER	c.580-99T>C	0	0	465	0	14	0	0	0	0	1	2.14286	#N/A	#N/A
7	117535151	T	TA		7_117535151_T_TA	intron_variant	MODIFIER	c.580-95delA	0	0	66	0	1	0	0	0	0	0	0.142857	#N/A	#N/A
7	117535154	A	G		7_117535154_A_G	intron_variant	MODIFIER	c.580-94G>A	0	0	394	0	1	0	0	0	1	0	0.285714	#N/A	#N/A
7	117535154	C	G		7_117535154_C_G	intron_variant	MODIFIER	c.580-94G>C	0	0	394	0	15	0	0	0	0	0	2.14286	#N/A	#N/A
7	117535155	A	C		7_117535155_A_C	intron_variant	MODIFIER	c.580-93C>A	0	0	56	0	10	0	0	0	0	0	1.42857	#N/A	#N/A
7	117535163	G	A		7_117535163_G_A	intron_variant	MODIFIER	c.580-85A>G	0	0	328	0	3	0	0	0	0	0	0.428571	#N/A	#N/A
7	117535163	T	A		7_117535163_T_A	intron_variant	MODIFIER	c.580-85A>T	0	0	328	0	2	0	0	0	0	0	0.285714	#N/A	#N/A
7	117535164	A	C		7_117535164_A_C	intron_variant	MODIFIER	c.580-84C>A	0	0	56	0	1	0	0	0	0	0	0.142857	#N/A	#N/A
7	117535168	A	C		7_117535168_A_C	intron_variant	MODIFIER	c.580-80C>A	0	0	84	0	1	0	0	0	0	1	0.285714	#N/A	#N/A
7	117535172	A	C		7_117535172_A_C	intron_variant	MODIFIER	c.580-76C>A	0	0	47	0	2	0	0	0	0	0	0.285714	#N/A	#N/A
7	117535173	G	T		7_117535173_G_T	intron_variant	MODIFIER	c.580-75T>G	0	0	366	0	2	0	0	0	0	0	0.285714	#N/A	#N/A
7	117535174	G	T		7_117535174_G_T	intron_variant	MODIFIER	c.580-74T>G	0	0	118	0	1	0	0	0	0	0	0.142857	#N/A	#N/A
7	117535176	A	C		7_117535176_A_C	intron_variant	MODIFIER	c.580-72C>A	0	0	47	0	2	0	0	0	0	0	0.285714	#N/A	#N/A
7	117535179	T	A		7_117535179_T_A	intron_variant	MODIFIER	c.580-69A>T	0	0	41	0	2	0	0	0	0	0	0.285714	#N/A	#N/A
7	117535183	A	G		7_117535183_A_G	intron_variant	MODIFIER	c.580-65G>A	0	0	480	0	0	0	0	0	1	0	0.142857	#N/A	#N/A
7	117535183	T	G		7_117535183_T_G	intron_variant	MODIFIER	c.580-65G>T	0	0	480	0	9	0	0	0	0	2	1.57143	#N/A	#N/A
7	117535186	G	T		7_117535186_G_T	intron_variant	MODIFIER	c.580-62T>G	0	0	294	0	3	0	0	0	0	1	0.571429	VUS2	unclassified
7	117535191	G	GT		7_117535191_G_GT	intron_variant	MODIFIER	c.580-54delT	0	0	286	0	1	0	0	0	0	0	0.142857	#N/A	#N/A
7	117535196	T	TA		7_117535196_T_TA	intron_variant	MODIFIER	c.580-51delA	0	0	228	0	1	0	0	0	0	0	0.142857	#N/A	#N/A
7	117535196	TG	TA		7_117535196_TG_TA	intron_variant	MODIFIER	c.580-51A>G	0	0	228	0	1	0	0	0	0	0	0.142857	#N/A	#N/A
7	117535198	C	G		7_117535198_C_G	intron_variant	MODIFIER	c.580-50G>C	0	0	354	0	4	0	0	0	0	0	0.571429	#N/A	#N/A
7	117535200	T	G		7_117535200_T_G	intron_variant	MODIFIER	c.580-48G>T	0	0	71	0	1	0	0	0	0	0	0.142857	#N/A	#N/A
7	117535210	G	A		7_117535210_G_A	intron_variant	MODIFIER	c.580-38A>G	0	0	331	0	2	0	0	0	0	0	0.285714	#N/A	#N/A
7	117535210	T	A		7_117535210_T_A	intron_variant	MODIFIER	c.580-38A>T	0	0	331	0	1	0	0	0	0	0	0.142857	#N/A	#N/A
7	117535211	A	C		7_117535211_A_C	intron_variant	MODIFIER	c.580-37C>A	0	0	41	0	2	0	0	0	0	0	0.285714	#N/A	#N/A
7	117535212	C	A		7_117535212_C_A	intron_variant	MODIFIER	c.580-36A>C	0	0	424	0	1	0	0	0	0	0	0.142857	#N/A	#N/A
7	117535212	G	A		7_117535212_G_A	intron_variant	MODIFIER	c.580-36A>G	0	0	424	0	0	0	0	0	1	0	0.142857	#N/A	#N/A
7	117535213	G	A		7_117535213_G_A	intron_variant	MODIFIER	c.580-35A>G	0	0	497	0	6	0	0	0	0	0	0.857143	#N/A	#N/A
7	117535214	C	T		7_117535214_C_T	intron_variant	MODIFIER	c.580-34T>C	0	0	405	1	0	0	0	0	0	0	0.142857	#N/A	#N/A
7	117535216	G	A		7_117535216_G_A	intron_variant	MODIFIER	c.580-32A>G	0	0	531	0	1	0	0	0	0	0	0.142857	#N/A	#N/A
7	117535222	A	G		7_117535222_A_G	intron_variant	MODIFIER	c.580-26G>A	0	0	42	0	1	0	0	0	0	0	0.142857	#N/A	#N/A
7	117535226	C	T		7_117535226_C_T	intron_variant	MODIFIER	c.580-22T>C	0	0	233	0	1	0	0	0	0	0	0.142857	#N/A	#N/A
7	117535228	T	G		7_117535228_T_G	intron_variant	MODIFIER	c.580-20G>T	0	0	191	0	1	0	0	0	0	0	0.142857	#N/A	#N/A
7	117535229	T	C		7_117535229_T_C	intron_variant	MODIFIER	c.580-19C>T	0	0	562	0	3	0	0	0	0	0	0.428571	#N/A	#N/A
7	117535234	A	C		7_117535234_A_C	intron_variant	MODIFIER	c.580-14C>A	0	0	618	0	1	0	0	0	0	0	0.142857	#N/A	#N/A
7	117535234	T	C		7_117535234_T_C	intron_variant	MODIFIER	c.580-14C>T	0	0	618	0	1	0	0	0	0	0	0.142857	#N/A	#N/A
7	117535251	A	C	am_class=likely_benign	7_117535251_A_C	missense_variant	MODERATE	c.583C>A	p.Leu195Ile	195/1480	208	0	1	0	0	0	0	0	0.142857	#N/A	#N/A
7	117535251	T	C	am_class=likely_benign	7_117535251_T_C	missense_variant	MODERATE	c.583C>T	p.Leu195Phe	195/1480	208	0	1	0	0	0	0	0	0.142857	#N/A	#N/A
7	117535253	C	T		7_117535253_C_T	synonymous_variant	LOW	c.585T>C	p.Leu195Leu	195/1480	397	0	1	0	0	0	0	0	0.142857	#N/A	#N/A
7	117535254	A	G	am_class=likely_benign	7_117535254_A_G	missense_variant	MODERATE	c.586G>A	p.Ala196Thr	196/1480	840	0	0	0	1	0	0	0	0.142857	#N/A	#N/A
7	117535254	C	G	am_class=likely_pathogenic	7_117535254_C_G	missense_variant	MODERATE	c.586G>C	p.Ala196Pro	196/1480	840	0	10	0	0	0	0	0	1.42857	#N/A	#N/A
7	117535255	T	C	am_class=ambiguous	7_117535255_T_C	missense_variant	MODERATE	c.587C>T	p.Ala196Val	196/1480	676	0	9	0	0	0	0	4	1.85714	#N/A	#N/A
7	117535261	G	C	am_class=ambiguous	7_117535261_G_C	missense_variant	MODERATE	c.593C>G	p.Ala198Gly	198/1480	394	0	0	0	0	0	0	1	0.142857	#N/A	#N/A
7	117535266	C	T	am_class=likely_pathogenic	7_117535266_C_T	missense_variant	MODERATE	c.598T>C	p.Phe200Leu	200/1480	861	0	0	0	0	0	0	1	0.142857	#N/A	#N/A
7	117535268	T	C		7_117535268_T_C	synonymous_variant	LOW	c.600C>T	p.Phe200Phe	200/1480	663	0	0	0	0	0	0	1	0.142857	#N/A	#N/A
7	117535269	C	G	am_class=likely_benign	7_117535269_C_G	missense_variant	MODERATE	c.601G>C	p.Val201Leu	201/1480	1029	0	1	0	1	0	0	0	0.285714	#N/A	#N/A
7	117535271	A	G		7_117535271_A_G	synonymous_variant	LOW	c.603G>A	p.Val201Val	201/1480	372	1	0	0	0	0	0	0	0.142857	#N/A	#N/A
7	117535279	T	C	am_class=likely_benign	7_117535279_T_C	missense_variant	MODERATE	c.611C>T	p.Ala204Val	204/1480	360	0	1	0	0	0	0	0	0.142857	#N/A	#N/A
7	117535283	G	T		7_117535283_G_T	synonymous_variant	LOW	c.615T>G	p.Pro205Pro	205/1480	64	0	1	0	0	0	0	0	0.142857	#N/A	#N/A
7	117535289	C	A	am_class=likely_pathogenic	7_117535289_C_A	missense_variant	MODERATE	c.621A>C	p.Gln207His	207/1480	347	0	1	0	0	0	0	0	0.142857	#N/A	#N/A
7	117535291	G	T	am_class=ambiguous	7_117535291_G_T	missense_variant	MODERATE	c.623T>G	p.Val208Gly	208/1480	638	0	0	0	0	1	0	0	0.142857	#N/A	#N/A
7	117535292	A	G		7_117535292_A_G	synonymous_variant	LOW	c.624G>A	p.Val208Val	208/1480	731	0	1	0	0	0	0	0	0.142857	#N/A	#N/A
7	117535293	T	G	am_class=likely_benign	7_117535293_T_G	missense_variant	MODERATE	c.625G>T	p.Ala209Ser	209/1480	1071	0	0	0	0	0	1	0	0.142857	#N/A	#N/A
7	117535297	C	T	am_class=likely_pathogenic	7_117535297_C_T	missense_variant	MODERATE	c.629T>C	p.Leu210Pro	210/1480	798	0	1	0	0	0	0	0	0.142857	#N/A	#N/A
7	117535301	A	C		7_117535301_A_C	synonymous_variant	LOW	c.633C>A	p.Leu211Leu	211/1480	44	0	1	0	0	0	0	0	0.142857	#N/A	#N/A
7	117535302	T	A	am_class=likely_benign	7_117535302_T_A	missense_variant	MODERATE	c.634A>T	p.Met212Leu	212/1480	1211	0	0	0	2	0	0	0	0.285714	#N/A	#N/A
7	117535304	A	G	am_class=likely_pathogenic	7_117535304_A_G	missense_variant	MODERATE	c.636G>A	p.Met212Ile	212/1480	568	0	1	0	0	0	0	0	0.142857	#N/A	#N/A
7	117535308	G	C	am_class=ambiguous	7_117535308_G_C	missense_variant	MODERATE	c.640C>G	p.Leu214Val	214/1480	967	0	1	0	0	0	0	1	0.285714	#N/A	#N/A
7	117535310	C	A		7_117535310_C_A	synonymous_variant	LOW	c.642A>C	p.Leu214Leu	214/1480	516	0	0	0	0	0	0	1	0.142857	#N/A	#N/A
7	117535316	A	G		7_117535316_A_G	stop_gained	HIGH	c.648G>A	p.Trp216*	216/1480	325	0	0	0	0	0	0	1	0.142857	#N/A	#N/A
7	117535317	T	G		7_117535317_T_G	stop_gained	HIGH	c.649G>T	p.Glu217*	217/1480	498	0	1	0	0	0	0	0	0.142857	#N/A	#N/A
7	117535329	A	G	am_class=likely_benign	7_117535329_A_G	missense_variant	MODERATE	c.661G>A	p.Ala221Thr	221/1480	651	0	1	0	0	0	0	0	0.142857	#N/A	#N/A
7	117535336	T	C	am_class=ambiguous	7_117535336_T_C	missense_variant	MODERATE	c.668C>T	p.Ala223Val	223/1480	653	0	0	0	1	0	0	0	0.142857	#N/A	#N/A
7	117535338	C	T	am_class=likely_pathogenic	7_117535338_C_T	missense_variant	MODERATE	c.670T>C	p.Phe224Leu	224/1480	631	0	2	0	0	0	0	0	0.285714	#N/A	#N/A
7	117535348	A	T	am_class=likely_pathogenic	7_117535348_A_T	missense_variant	MODERATE	c.680T>A	p.Leu227His	227/1480	1010	0	4	0	0	0	0	0	0.571429	#N/A	#N/A
7	117535348	C	T	am_class=likely_pathogenic	7_117535348_C_T	missense_variant	MODERATE	c.680T>C	p.Leu227Pro	227/1480	1010	0	1	0	0	0	0	0	0.142857	VUS4	unclassified
7	117535350	A	G	am_class=likely_benign	7_117535350_A_G	missense_variant	MODERATE	c.682G>A	p.Gly228Ser	228/1480	655	0	0	0	1	0	0	1	0.285714	#N/A	#N/A
7	117535355	T	C		7_117535355_T_C	synonymous_variant	LOW	c.687C>T	p.Phe229Phe	229/1480	636	1	0	0	0	0	0	0	0.142857	#N/A	#N/A
7	117535360	C	T	am_class=likely_benign	7_117535360_C_T	missense_variant	MODERATE	c.692T>C	p.Ile231Thr	231/1480	418	0	1	0	0	0	0	0	0.142857	#N/A	#N/A
7	117535363	G	T	am_class=likely_benign	7_117535363_G_T	missense_variant	MODERATE	c.695T>G	p.Val232Gly	232/1480	960	0	0	0	0	0	0	1	0.142857	#N/A	#N/A
7	117535365	T	C	am_class=likely_benign	7_117535365_T_C	missense_variant	MODERATE	c.697C>T	p.Leu233Phe	233/1480	811	0	1	0	0	0	0	0	0.142857	#N/A	#N/A
7	117535371	G	C	am_class=likely_benign	7_117535371_G_C	missense_variant	MODERATE	c.703C>G	p.Leu235Val	235/1480	666	0	0	0	0	0	0	1	0.142857	#N/A	#N/A
7	117535373	A	T		7_117535373_A_T	synonymous_variant	LOW	c.705T>A	p.Leu235Leu	235/1480	652	0	0	0	0	0	0	1	0.142857	#N/A	#N/A
7	117535374	C	T	am_class=likely_benign	7_117535374_C_T	missense_variant	MODERATE	c.706T>C	p.Phe236Leu	236/1480	297	0	1	0	0	0	0	0	0.142857	#N/A	#N/A
7	117535376	G	T	am_class=likely_benign	7_117535376_G_T	missense_variant	MODERATE	c.708T>G	p.Phe236Leu	236/1480	409	0	1	0	0	0	0	0	0.142857	#N/A	#N/A
7	117535380	C	G	am_class=likely_pathogenic	7_117535380_C_G	missense_variant	MODERATE	c.712G>C	p.Ala238Pro	238/1480	501	0	0	0	2	0	0	0	0.285714	#N/A	#N/A
7	117535382	T	TG		7_117535382_T_TG	frameshift_variant	HIGH	c.717delG	p.Leu240fs	239/1480	864	0	0	0	0	0	1	0	0.142857	#N/A	#N/A
7	117535382	TA	TG		7_117535382_TA_TG	missense_variant	MODERATE	c.715G>A	p.Gly239Arg	239/1480	864	0	46	0	1	0	0	5	7.42857	undefined	unclassified
7	117535385	T	G		7_117535385_T_G	synonymous_variant	LOW	c.717G>T	p.Gly239Gly	239/1480	764	0	0	0	0	2	0	0	0.285714	#N/A	#N/A
7	117535388	G	A		7_117535388_G_A	synonymous_variant	LOW	c.720A>G	p.Leu240Leu	240/1480	1033	0	18	0	0	0	0	3	3	#N/A	#N/A
7	117535389	T	G	am_class=likely_pathogenic	7_117535389_T_G	missense_variant	MODERATE	c.721G>T	p.Gly241Trp	241/1480	925	0	2	0	0	0	0	0	0.285714	undefined	unclassified
7	117535391	C	G		7_117535391_C_G	synonymous_variant	LOW	c.723G>C	p.Gly241Gly	241/1480	433	0	0	0	1	0	0	0	0.142857	#N/A	#N/A
7	117535403	A	G	am_class=ambiguous	7_117535403_A_G	missense_variant	MODERATE	c.735G>A	p.Met245Ile	245/1480	263	0	1	0	0	0	0	0	0.142857	#N/A	#N/A
7	117535404	G	A	am_class=likely_benign	7_117535404_G_A	missense_variant	MODERATE	c.736A>G	p.Lys246Glu	246/1480	528	0	1	0	0	0	0	0	0.142857	#N/A	#N/A
7	117535405	G	A	am_class=likely_benign	7_117535405_G_A	missense_variant	MODERATE	c.737A>G	p.Lys246Arg	246/1480	528	0	1	0	0	0	0	0	0.142857	#N/A	#N/A
7	117535408	G	A	am_class=likely_benign	7_117535408_G_A	missense_variant	MODERATE	c.740A>G	p.Tyr247Cys	247/1480	393	0	1	0	0	0	0	0	0.142857	#N/A	#N/A
7	117535411	C	G	am_class=likely_pathogenic	7_117535411_C_G	missense_variant&splice_region_variant	MODERATE	c.743G>C	p.Arg248Thr	248/1480	567	0	1	0	0	0	0	0	0.142857	#N/A	#N/A
7	117535412	T	G		7_117535412_T_G	splice_donor_variant&intron_variant	HIGH	c.743+1G>T	0	0	1040	0	1	0	0	0	0	0	0.142857	#N/A	#N/A
7	117535419	T	C		7_117535419_T_C	splice_region_variant&intron_variant	LOW	c.743+8C>T	0	0	576	0	3	0	0	0	0	0	0.428571	#N/A	#N/A
7	117535422	G	A		7_117535422_G_A	intron_variant	MODIFIER	c.743+11A>G	0	0	475	0	5	0	0	0	0	0	0.714286	#N/A	#N/A
7	117535426	C	T		7_117535426_C_T	intron_variant	MODIFIER	c.743+15T>C	0	0	360	0	1	0	0	0	0	0	0.142857	#N/A	#N/A
7	117535428	G	A		7_117535428_G_A	intron_variant	MODIFIER	c.743+17A>G	0	0	451	0	2	0	0	0	0	0	0.285714	#N/A	#N/A
7	117535432	T	C		7_117535432_T_C	intron_variant	MODIFIER	c.743+21C>T	0	0	266	0	2	0	0	0	0	0	0.285714	#N/A	#N/A
7	117535434	C	T		7_117535434_C_T	intron_variant	MODIFIER	c.743+23T>C	0	0	458	0	5	0	0	0	0	0	0.714286	#N/A	#N/A
7	117535436	G	A		7_117535436_G_A	intron_variant	MODIFIER	c.743+25A>G	0	0	598	0	4	0	0	0	0	0	0.571429	#N/A	#N/A
7	117535443	A	T		7_117535443_A_T	intron_variant	MODIFIER	c.743+32T>A	0	0	180	0	0	0	0	0	0	2	0.285714	#N/A	#N/A
7	117535448	G	A		7_117535448_G_A	intron_variant	MODIFIER	c.743+37A>G	0	0	420	0	0	0	0	0	0	1	0.142857	#N/A	#N/A
7	117535458	A	C		7_117535458_A_C	intron_variant	MODIFIER	c.743+47C>A	0	0	774	0	0	0	0	0	0	1	0.142857	#N/A	#N/A
7	117535464	G	GC		7_117535464_G_GC	intron_variant	MODIFIER	c.743+56delC	0	0	432	0	5	0	0	0	0	0	0.714286	#N/A	#N/A
7	117535464	GT	GC		7_117535464_GT_GC	intron_variant	MODIFIER	c.743+54C>T	0	0	432	0	1	0	0	0	0	0	0.142857	#N/A	#N/A
7	117535468	G	A		7_117535468_G_A	intron_variant	MODIFIER	c.743+57A>G	0	0	425	0	1	0	0	0	0	0	0.142857	#N/A	#N/A
7	117535468	T	A		7_117535468_T_A	intron_variant	MODIFIER	c.743+57A>T	0	0	425	0	0	0	1	0	0	0	0.142857	#N/A	#N/A
7	117535469	AT	CT		7_117535469_AT_CT	intron_variant	MODIFIER	c.743+58C>A	0	0	347	0	3	0	0	0	0	0	0.428571	#N/A	#N/A
7	117535469	C	CT		7_117535469_C_CT	intron_variant	MODIFIER	c.743+61delT	0	0	347	0	3	0	0	0	0	0	0.428571	#N/A	#N/A
7	117535472	A	T		7_117535472_A_T	intron_variant	MODIFIER	c.743+61T>A	0	0	139	0	0	0	0	0	0	1	0.142857	#N/A	#N/A
7	117535472	G	T		7_117535472_G_T	intron_variant	MODIFIER	c.743+61T>G	0	0	139	0	3	0	0	0	0	0	0.428571	#N/A	#N/A
7	117535473	G	A		7_117535473_G_A	intron_variant	MODIFIER	c.743+62A>G	0	0	289	0	2	0	0	0	0	0	0.285714	#N/A	#N/A
7	117535475	A	T		7_117535475_A_T	intron_variant	MODIFIER	c.743+64T>A	0	0	50	0	2	0	0	0	0	0	0.285714	#N/A	#N/A
7	117535480	A	C		7_117535480_A_C	intron_variant	MODIFIER	c.743+69C>A	0	0	226	0	0	0	0	0	0	1	0.142857	#N/A	#N/A
7	117535480	T	C		7_117535480_T_C	intron_variant	MODIFIER	c.743+69C>T	0	0	226	0	2	0	0	0	0	0	0.285714	#N/A	#N/A
7	117535481	A	C		7_117535481_A_C	intron_variant	MODIFIER	c.743+70C>A	0	0	53	0	5	0	0	0	0	0	0.714286	#N/A	#N/A
7	117535482	G	A		7_117535482_G_A	intron_variant	MODIFIER	c.743+71A>G	0	0	44	0	0	0	1	0	0	0	0.142857	#N/A	#N/A
7	117535482	T	A		7_117535482_T_A	intron_variant	MODIFIER	c.743+71A>T	0	0	44	0	1	0	0	0	0	0	0.142857	#N/A	#N/A
7	117535486	A	C		7_117535486_A_C	intron_variant	MODIFIER	c.743+75C>A	0	0	58	0	4	0	0	0	0	0	0.571429	#N/A	#N/A
7	117535487	A	T		7_117535487_A_T	intron_variant	MODIFIER	c.743+76T>A	0	0	47	0	1	0	0	0	0	0	0.142857	#N/A	#N/A
7	117535489	A	C		7_117535489_A_C	intron_variant	MODIFIER	c.743+78C>A	0	0	77	0	57	0	2	2	2	3	9.42857	#N/A	#N/A
7	117535489	T	C		7_117535489_T_C	intron_variant	MODIFIER	c.743+78C>T	0	0	77	0	4	0	0	0	0	0	0.571429	#N/A	#N/A
7	117535490	C	T		7_117535490_C_T	intron_variant	MODIFIER	c.743+79T>C	0	0	152	0	0	0	0	0	0	1	0.142857	#N/A	#N/A
7	117535491	A	C		7_117535491_A_C	intron_variant	MODIFIER	c.743+80C>A	0	0	158	0	8	0	0	0	1	1	1.42857	#N/A	#N/A
7	117535491	T	C		7_117535491_T_C	intron_variant	MODIFIER	c.743+80C>T	0	0	158	0	4	0	0	0	0	0	0.571429	#N/A	#N/A
7	117535492	A	T		7_117535492_A_T	intron_variant	MODIFIER	c.743+81T>A	0	0	56	0	6	0	0	0	0	1	1	#N/A	#N/A
7	117535494	G	T		7_117535494_G_T	intron_variant	MODIFIER	c.743+83T>G	0	0	321	0	2	0	0	0	0	1	0.428571	#N/A	#N/A
7	117535495	A	G		7_117535495_A_G	intron_variant	MODIFIER	c.743+84G>A	0	0	170	0	5	0	0	0	0	0	0.714286	#N/A	#N/A
7	117535495	T	G		7_117535495_T_G	intron_variant	MODIFIER	c.743+84G>T	0	0	170	0	2	0	0	0	0	0	0.285714	#N/A	#N/A
7	117535496	A	C		7_117535496_A_C	intron_variant	MODIFIER	c.743+85C>A	0	0	68	0	9	0	0	0	0	2	1.57143	#N/A	#N/A
7	117535496	T	C		7_117535496_T_C	intron_variant	MODIFIER	c.743+85C>T	0	0	68	0	1	0	0	0	0	0	0.142857	#N/A	#N/A
7	117535497	T	A		7_117535497_T_A	intron_variant	MODIFIER	c.743+86A>T	0	0	39	0	1	0	0	0	0	0	0.142857	#N/A	#N/A
7	117535498	A	T		7_117535498_A_T	intron_variant	MODIFIER	c.743+87T>A	0	0	113	0	2	0	0	0	0	0	0.285714	#N/A	#N/A
7	117535498	C	T		7_117535498_C_T	intron_variant	MODIFIER	c.743+87T>C	0	0	113	0	1	0	0	0	0	0	0.142857	#N/A	#N/A
7	117535500	A	G		7_117535500_A_G	intron_variant	MODIFIER	c.743+89G>A	0	0	239	0	3	0	0	0	0	3	0.857143	#N/A	#N/A
7	117535500	T	G		7_117535500_T_G	intron_variant	MODIFIER	c.743+89G>T	0	0	239	0	4	0	0	0	0	0	0.571429	#N/A	#N/A
7	117535501	G	A		7_117535501_G_A	intron_variant	MODIFIER	c.743+90A>G	0	0	37	0	1	0	0	0	0	0	0.142857	#N/A	#N/A
7	117535502	G	A		7_117535502_G_A	intron_variant	MODIFIER	c.743+91A>G	0	0	83	0	57	0	2	1	2	3	9.28571	#N/A	#N/A
7	117535503	A	C		7_117535503_A_C	intron_variant	MODIFIER	c.743+92C>A	0	0	74	0	3	0	0	1	0	2	0.857143	#N/A	#N/A
7	117535506	A	T		7_117535506_A_T	intron_variant	MODIFIER	c.743+95T>A	0	0	189	0	1	0	0	0	0	0	0.142857	#N/A	#N/A
7	117535507	C	G		7_117535507_C_G	intron_variant	MODIFIER	c.743+96G>C	0	0	207	1	14	0	0	0	0	1	2.28571	#N/A	#N/A
7	117535507	T	G		7_117535507_T_G	intron_variant	MODIFIER	c.743+96G>T	0	0	207	0	7	0	0	0	1	0	1.14286	#N/A	#N/A
7	117535508	T	A		7_117535508_T_A	intron_variant	MODIFIER	c.743+97A>T	0	0	42	0	2	0	0	0	0	0	0.285714	#N/A	#N/A
7	117535509	A	T		7_117535509_A_T	intron_variant	MODIFIER	c.743+98T>A	0	0	39	0	1	0	0	0	0	0	0.142857	#N/A	#N/A
7	117535510	A	C		7_117535510_A_C	intron_variant	MODIFIER	c.743+99C>A	0	0	68	0	11	0	0	0	0	1	1.71429	#N/A	#N/A
7	117535511	C	T		7_117535511_C_T	intron_variant	MODIFIER	c.743+100T>C	0	0	199	0	1	0	0	0	2	0	0.428571	#N/A	#N/A
7	117536449	AAA	TAA		7_117536449_AAA_TAA	intron_variant	MODIFIER	c.744-99T>A	0	0	458	0	25	0	0	0	0	1	3.71429	#N/A	#N/A
7	117536449	TA	TAA		7_117536449_TA_TAA	intron_variant	MODIFIER	c.744-95delA	0	0	458	0	1	0	0	0	0	0	0.142857	#N/A	#N/A
7	117536449	TGA	TAA		7_117536449_TGA_TAA	intron_variant	MODIFIER	c.744-98A>G	0	0	458	0	1	0	0	0	0	0	0.142857	#N/A	#N/A
7	117536457	T	A		7_117536457_T_A	intron_variant	MODIFIER	c.744-91A>T	0	0	464	2	0	0	0	0	0	0	0.285714	#N/A	#N/A
7	117536460	C	T		7_117536460_C_T	intron_variant	MODIFIER	c.744-88T>C	0	0	406	0	0	1	0	0	0	1	0.285714	#N/A	#N/A
7	117536463	AT	CT		7_117536463_AT_CT	intron_variant	MODIFIER	c.744-85C>A	0	0	407	0	0	0	0	0	0	1	0.142857	#N/A	#N/A
7	117536463	C	CT		7_117536463_C_CT	intron_variant	MODIFIER	c.744-83delT	0	0	407	0	0	0	0	0	0	1	0.142857	#N/A	#N/A
7	117536463	CC	CT		7_117536463_CC_CT	intron_variant	MODIFIER	c.744-84T>C	0	0	407	0	1	0	0	0	0	0	0.142857	#N/A	#N/A
7	117536463	GT	CT		7_117536463_GT_CT	intron_variant	MODIFIER	c.744-85C>G	0	0	407	0	2	0	0	0	0	0	0.285714	#N/A	#N/A
7	117536466	T	A		7_117536466_T_A	intron_variant	MODIFIER	c.744-82A>T	0	0	53	0	1	0	0	0	0	0	0.142857	#N/A	#N/A
7	117536470	A	C		7_117536470_A_C	intron_variant	MODIFIER	c.744-78C>A	0	0	308	0	1	0	0	0	0	0	0.142857	#N/A	#N/A
7	117536471	A	C		7_117536471_A_C	intron_variant	MODIFIER	c.744-77C>A	0	0	44	0	1	0	0	0	0	1	0.285714	#N/A	#N/A
7	117536474	A	G		7_117536474_A_G	intron_variant	MODIFIER	c.744-74G>A	0	0	387	0	8	0	0	0	0	0	1.14286	#N/A	#N/A
7	117536474	C	G		7_117536474_C_G	intron_variant	MODIFIER	c.744-74G>C	0	0	387	0	1	0	0	0	0	0	0.142857	#N/A	#N/A
7	117536474	T	G		7_117536474_T_G	intron_variant	MODIFIER	c.744-74G>T	0	0	387	0	1	0	0	0	0	0	0.142857	#N/A	#N/A
7	117536477	A	C		7_117536477_A_C	intron_variant	MODIFIER	c.744-71C>A	0	0	242	0	1	0	1	0	0	0	0.285714	#N/A	#N/A
7	117536477	T	C		7_117536477_T_C	intron_variant	MODIFIER	c.744-71C>T	0	0	242	0	1	0	0	0	1	0	0.285714	#N/A	#N/A
7	117536478	G	A		7_117536478_G_A	intron_variant	MODIFIER	c.744-70A>G	0	0	209	1	0	0	0	0	0	0	0.142857	#N/A	#N/A
7	117536482	A	C		7_117536482_A_C	intron_variant	MODIFIER	c.744-66C>A	0	0	50	0	4	0	0	0	0	0	0.571429	#N/A	#N/A
7	117536486	G	A		7_117536486_G_A	intron_variant	MODIFIER	c.744-62A>G	0	0	197	0	0	0	0	0	0	1	0.142857	#N/A	#N/A
7	117536490	G	A		7_117536490_G_A	intron_variant	MODIFIER	c.744-58A>G	0	0	263	0	1	0	0	0	0	1	0.285714	#N/A	#N/A
7	117536495	C	T		7_117536495_C_T	intron_variant	MODIFIER	c.744-53T>C	0	0	209	0	1	0	0	0	0	0	0.142857	#N/A	#N/A
7	117536497	A	G		7_117536497_A_G	intron_variant	MODIFIER	c.744-51G>A	0	0	220	0	1	0	0	0	0	0	0.142857	#N/A	#N/A
7	117536501	G	T		7_117536501_G_T	intron_variant	MODIFIER	c.744-47T>G	0	0	324	0	1	0	0	0	0	0	0.142857	#N/A	#N/A
7	117536502	G	GT		7_117536502_G_GT	intron_variant	MODIFIER	c.744-41delT	0	0	171	0	0	0	1	0	0	0	0.142857	#N/A	#N/A
7	117536508	G	A		7_117536508_G_A	intron_variant	MODIFIER	c.744-40A>G	0	0	251	0	1	0	0	0	0	0	0.142857	#N/A	#N/A
7	117536512	TTA	TTAGATTGATTGATT		7_117536512_TTA_TTAGATTGATTGATT	splice_region_variant&intron_variant	LOW	c.744-17_744-6delGATTGATTGATT	0	0	2708	0	5	0	6	0	0	0	1.57143	#N/A	#N/A
7	117536512	TTAGATAGATTGATT	TTAGATTGATTGATT		7_117536512_TTAGATAGATTGATT_TTAGATTGATTGATT	intron_variant	MODIFIER	c.744-30T>A	0	0	2708	0	0	0	0	0	2	0	0.285714	#N/A	#N/A
7	117536512	TTAGATT	TTAGATTGATTGATT		7_117536512_TTAGATT_TTAGATTGATTGATT	splice_region_variant&intron_variant	LOW	c.744-13_744-6delGATTGATT	0	0	2708	1	69	0	5	1	1	8	12.1429	#N/A	#N/A
7	117536512	TTAGATTAGATTGATT	TTAGATTGATTGATT		7_117536512_TTAGATTAGATTGATT_TTAGATTGATTGATT	intron_variant	MODIFIER	c.744-30_744-29insA	0	0	2708	2791	148090	441	5788	607	2132	14655	24929.1	#N/A	#N/A
7	117536512	TTAGATTGATT	TTAGATTGATTGATT		7_117536512_TTAGATTGATT_TTAGATTGATTGATT	splice_region_variant&intron_variant	LOW	c.744-9_744-6delGATT	0	0	2708	0	12	0	0	0	0	3	2.14286	#N/A	#N/A
7	117536512	TTAGATTGATTGATTGATT	TTAGATTGATTGATT		7_117536512_TTAGATTGATTGATTGATT_TTAGATTGATTGATT	splice_region_variant&intron_variant	LOW	c.744-9_744-6dupGATT	0	0	2708	0	2	0	0	0	0	1	0.428571	#N/A	#N/A
7	117536512	TTAGATTGATTGATTGATTGATT	TTAGATTGATTGATT		7_117536512_TTAGATTGATTGATTGATTGATT_TTAGATTGATTGATT	splice_region_variant&intron_variant	LOW	c.744-13_744-6dupGATTGATT	0	0	2708	0	2	0	0	0	0	0	0.285714	#N/A	#N/A
7	117536512	TTAGATTGGTTGATT	TTAGATTGATTGATT		7_117536512_TTAGATTGGTTGATT_TTAGATTGATTGATT	intron_variant	MODIFIER	c.744-28A>G	0	0	2708	44	1264	6	24	2	2	117	208.429	#N/A	#N/A
7	117536512	TTAGGTTGATTGATT	TTAGATTGATTGATT		7_117536512_TTAGGTTGATTGATT_TTAGATTGATTGATT	intron_variant	MODIFIER	c.744-32A>G	0	0	2708	0	31	0	0	0	3	0	4.85714	#N/A	#N/A
7	117536512	TTCGATTGATTGATT	TTAGATTGATTGATT		7_117536512_TTCGATTGATTGATT_TTAGATTGATTGATT	intron_variant	MODIFIER	c.744-34A>C	0	0	2708	0	1	0	0	0	0	0	0.142857	#N/A	#N/A
7	117536512	TTTGATTGATT	TTAGATTGATTGATT		7_117536512_TTTGATTGATT_TTAGATTGATTGATT	intron_variant	MODIFIER	c.744-34_744-31delAGAT	0	0	2708	0	3	0	0	0	0	1	0.571429	#N/A	#N/A
7	117536538	G	T		7_117536538_G_T	intron_variant	MODIFIER	c.744-10T>G	0	0	123	0	1	0	0	0	0	0	0.142857	#N/A	#N/A
7	117536539	T	G		7_117536539_T_G	intron_variant	MODIFIER	c.744-9G>T	0	0	53	0	3	0	0	0	0	0	0.428571	#N/A	#N/A
7	117536540	C	A		7_117536540_C_A	splice_region_variant&intron_variant	LOW	c.744-8A>C	0	0	95	0	0	0	0	0	0	1	0.142857	#N/A	#N/A
7	117536541	C	T		7_117536541_C_T	splice_region_variant&intron_variant	LOW	c.744-7T>C	0	0	512	0	0	0	0	0	0	1	0.142857	#N/A	#N/A
7	117536542	G	T		7_117536542_G_T	splice_region_variant&intron_variant	LOW	c.744-6T>G	0	0	551	0	0	0	0	0	0	1	0.142857	#N/A	#N/A
7	117536560	C	T		7_117536560_C_T	synonymous_variant	LOW	c.756T>C	p.Ala252Ala	252/1480	213	0	1	0	0	0	0	0	0.142857	#N/A	#N/A
7	117536565	G	A	am_class=likely_benign	7_117536565_G_A	missense_variant	MODERATE	c.761A>G	p.Lys254Arg	254/1480	325	0	1	0	0	0	0	0	0.142857	#N/A	#N/A
7	117536566	T	G	am_class=ambiguous	7_117536566_T_G	missense_variant	MODERATE	c.762G>T	p.Lys254Asn	254/1480	451	0	0	1	0	0	0	0	0.142857	#N/A	#N/A
7	117536568	C	T	am_class=likely_benign	7_117536568_C_T	missense_variant	MODERATE	c.764T>C	p.Ile255Thr	255/1480	515	0	1	0	0	0	0	0	0.142857	#N/A	#N/A
7	117536569	G	C	am_class=likely_benign	7_117536569_G_C	missense_variant	MODERATE	c.765C>G	p.Ile255Met	255/1480	322	0	1	0	0	0	0	1	0.285714	#N/A	#N/A
7	117536571	A	G	am_class=likely_benign	7_117536571_A_G	missense_variant	MODERATE	c.767G>A	p.Ser256Asn	256/1480	420	0	1	0	0	0	0	0	0.142857	#N/A	#N/A
7	117536574	G	A	am_class=likely_benign	7_117536574_G_A	missense_variant	MODERATE	c.770A>G	p.Glu257Gly	257/1480	454	0	2	0	0	0	0	1	0.428571	#N/A	#N/A
7	117536578	G	A		7_117536578_G_A	synonymous_variant	LOW	c.774A>G	p.Arg258Arg	258/1480	381	0	1	0	0	0	0	1	0.285714	#N/A	#N/A
7	117536584	T	G		7_117536584_T_G	synonymous_variant	LOW	c.780G>T	p.Val260Val	260/1480	698	0	8	0	0	0	0	0	1.14286	#N/A	#N/A
7	117536590	T	C		7_117536590_T_C	synonymous_variant	LOW	c.786C>T	p.Thr262Thr	262/1480	369	0	0	0	2	0	0	0	0.285714	#N/A	#N/A
7	117536599	T	G	am_class=likely_benign	7_117536599_T_G	missense_variant	MODERATE	c.795G>T	p.Met265Ile	265/1480	285	0	1	0	0	0	0	0	0.142857	#N/A	#N/A
7	117536600	T	A	am_class=likely_benign	7_117536600_T_A	missense_variant	MODERATE	c.796A>T	p.Ile266Phe	266/1480	346	0	1	0	0	0	0	0	0.142857	#N/A	#N/A
7	117536601	C	T	am_class=likely_benign	7_117536601_C_T	missense_variant	MODERATE	c.797T>C	p.Ile266Thr	266/1480	461	0	0	0	0	0	1	0	0.142857	#N/A	#N/A
7	117536602	A	T		7_117536602_A_T	synonymous_variant	LOW	c.798T>A	p.Ile266Ile	266/1480	406	0	0	0	0	0	0	1	0.142857	#N/A	#N/A
7	117536611	G	C	am_class=likely_benign	7_117536611_G_C	missense_variant	MODERATE	c.807C>G	p.Ile269Met	269/1480	512	0	1	0	0	0	0	0	0.142857	#N/A	#N/A
7	117536616	A	C	am_class=likely_pathogenic	7_117536616_A_C	missense_variant	MODERATE	c.812C>A	p.Ser271Tyr	271/1480	122	0	1	0	0	0	0	0	0.142857	#N/A	#N/A
7	117536621	A	AAGGCAT		7_117536621_A_AAGGCAT	disruptive_inframe_deletion	MODERATE	c.819_824delGGCATA	p.Lys273_Tyr275delinsAsn	273/1480	666	0	1	0	0	0	0	0	0.142857	#N/A	#N/A
7	117536621	AAGACAT	AAGGCAT		7_117536621_AAGACAT_AAGGCAT	missense_variant	MODERATE	c.820G>A	p.Ala274Thr	274/1480	666	0	0	0	0	0	0	1	0.142857	#N/A	#N/A
7	117536621	AAGGCGT	AAGGCAT		7_117536621_AAGGCGT_AAGGCAT	synonymous_variant	LOW	c.822A>G	p.Ala274Ala	274/1480	666	0	2	0	0	0	0	0	0.285714	#N/A	#N/A
7	117536631	T	G	am_class=ambiguous	7_117536631_T_G	missense_variant	MODERATE	c.827G>T	p.Cys276Phe	276/1480	551	0	1	0	0	0	0	0	0.142857	#N/A	#N/A
7	117536634	C	G	am_class=likely_pathogenic	7_117536634_C_G	missense_variant	MODERATE	c.830G>C	p.Trp277Ser	277/1480	712	0	20	0	0	0	0	0	2.85714	#N/A	#N/A
7	117536643	G	C	am_class=likely_benign	7_117536643_G_C	missense_variant	MODERATE	c.839C>G	p.Ala280Gly	280/1480	290	0	0	0	0	0	0	1	0.142857	#N/A	#N/A
7	117536648	GA	G		7_117536648_GA_G	frameshift_variant	HIGH	c.850dupA	p.Met284fs	284/1480	500	0	1	0	0	0	0	0	0.142857	#N/A	#N/A
7	117536655	G	T	am_class=likely_benign	7_117536655_G_T	missense_variant	MODERATE	c.851T>G	p.Met284Arg	284/1480	286	0	1	0	0	0	0	0	0.142857	#N/A	#N/A
7	117536656	A	G	am_class=likely_benign	7_117536656_A_G	missense_variant	MODERATE	c.852G>A	p.Met284Ile	284/1480	209	0	2	0	0	0	0	0	0.285714	#N/A	#N/A
7	117536670	T	G	am_class=likely_pathogenic	7_117536670_T_G	missense_variant	MODERATE	c.866G>T	p.Arg289Ile	289/1480	175	0	1	0	0	0	0	0	0.142857	#N/A	#N/A
7	117536671	G	A		7_117536671_G_A	splice_region_variant&synonymous_variant	LOW	c.867A>G	p.Arg289Arg	289/1480	278	0	2	0	0	0	0	0	0.285714	#N/A	#N/A
7	117536676	C	A		7_117536676_C_A	splice_region_variant&intron_variant	LOW	c.869+3A>C	0	0	456	0	1	0	0	0	0	0	0.142857	#N/A	#N/A
7	117536698	G	A		7_117536698_G_A	intron_variant	MODIFIER	c.869+25A>G	0	0	360	0	0	0	3	0	0	0	0.428571	#N/A	#N/A
7	117536699	C	T		7_117536699_C_T	intron_variant	MODIFIER	c.869+26T>C	0	0	316	0	1	0	0	0	0	0	0.142857	#N/A	#N/A
7	117536705	A	G		7_117536705_A_G	intron_variant	MODIFIER	c.869+32G>A	0	0	481	0	0	0	2	0	0	0	0.285714	#N/A	#N/A
7	117536705	T	G		7_117536705_T_G	intron_variant	MODIFIER	c.869+32G>T	0	0	481	0	1	0	0	0	0	0	0.142857	#N/A	#N/A
7	117536717	A	T		7_117536717_A_T	intron_variant	MODIFIER	c.869+44T>A	0	0	352	0	12	0	0	0	0	2	2	#N/A	#N/A
7	117536718	A	T		7_117536718_A_T	intron_variant	MODIFIER	c.869+45T>A	0	0	50	0	2	0	0	0	0	0	0.285714	#N/A	#N/A
7	117536719	C	A		7_117536719_C_A	intron_variant	MODIFIER	c.869+46A>C	0	0	310	0	2	0	0	0	0	0	0.285714	#N/A	#N/A
7	117536726	A	T		7_117536726_A_T	intron_variant	MODIFIER	c.869+53T>A	0	0	275	0	1	0	0	0	1	0	0.285714	#N/A	#N/A
7	117536726	C	T		7_117536726_C_T	intron_variant	MODIFIER	c.869+53T>C	0	0	275	0	1	0	0	0	0	0	0.142857	#N/A	#N/A
7	117536727	T	A		7_117536727_T_A	intron_variant	MODIFIER	c.869+54A>T	0	0	337	1	1	0	0	0	0	1	0.428571	#N/A	#N/A
7	117536731	C	A		7_117536731_C_A	intron_variant	MODIFIER	c.869+58A>C	0	0	452	0	2	0	0	1	0	2	0.714286	#N/A	#N/A
7	117536733	G	A		7_117536733_G_A	intron_variant	MODIFIER	c.869+60A>G	0	0	162	0	1	0	0	0	0	0	0.142857	#N/A	#N/A
7	117536735	A	G		7_117536735_A_G	intron_variant	MODIFIER	c.869+62G>A	0	0	223	0	1	0	0	0	0	0	0.142857	#N/A	#N/A
7	117536740	A	T		7_117536740_A_T	intron_variant	MODIFIER	c.869+67T>A	0	0	192	0	4	0	0	0	0	0	0.571429	#N/A	#N/A
7	117536741	A	C		7_117536741_A_C	intron_variant	MODIFIER	c.869+68C>A	0	0	56	0	3	0	0	0	0	0	0.428571	#N/A	#N/A
7	117536742	G	A		7_117536742_G_A	intron_variant	MODIFIER	c.869+69A>G	0	0	266	0	6	0	0	0	0	0	0.857143	#N/A	#N/A
7	117536744	C	G		7_117536744_C_G	intron_variant	MODIFIER	c.869+71G>C	0	0	239	0	2	0	0	0	0	0	0.285714	#N/A	#N/A
7	117536749	T	A		7_117536749_T_A	intron_variant	MODIFIER	c.869+76A>T	0	0	41	0	1	0	0	0	0	0	0.142857	#N/A	#N/A
7	117536750	A	C		7_117536750_A_C	intron_variant	MODIFIER	c.869+77C>A	0	0	44	0	4	0	0	0	0	0	0.571429	#N/A	#N/A
7	117536751	G	T		7_117536751_G_T	intron_variant	MODIFIER	c.869+78T>G	0	0	130	0	1	0	0	0	0	0	0.142857	#N/A	#N/A
7	117536753	A	C		7_117536753_A_C	intron_variant	MODIFIER	c.869+80C>A	0	0	53	0	0	0	0	0	0	1	0.142857	#N/A	#N/A
7	117536754	A	C		7_117536754_A_C	intron_variant	MODIFIER	c.869+81C>A	0	0	189	0	3	0	0	0	0	1	0.571429	#N/A	#N/A
7	117536754	T	C		7_117536754_T_C	intron_variant	MODIFIER	c.869+81C>T	0	0	189	0	1	0	0	0	0	0	0.142857	#N/A	#N/A
7	117536756	A	C		7_117536756_A_C	intron_variant	MODIFIER	c.869+83C>A	0	0	374	0	8	0	0	0	0	0	1.14286	#N/A	#N/A
7	117536756	T	C		7_117536756_T_C	intron_variant	MODIFIER	c.869+83C>T	0	0	374	0	2	0	0	0	0	0	0.285714	#N/A	#N/A
7	117536757	A	C		7_117536757_A_C	intron_variant	MODIFIER	c.869+84C>A	0	0	41	0	1	0	0	0	0	0	0.142857	#N/A	#N/A
7	117536762	G	A		7_117536762_G_A	intron_variant	MODIFIER	c.869+89A>G	0	0	222	0	2	0	0	0	0	0	0.285714	#N/A	#N/A
7	117540002	C	A		7_117540002_C_A	#N/A	#N/A	#N/A	#N/A	#N/A	56	0	1	0	0	0	0	0	0.142857	#N/A	#N/A
7	117540006	T	C		7_117540006_T_C	#N/A	#N/A	#N/A	#N/A	#N/A	272	0	3	0	1	0	0	1	0.714286	#N/A	#N/A
7	117540008	T	C		7_117540008_T_C	#N/A	#N/A	#N/A	#N/A	#N/A	53	0	1	0	0	0	0	0	0.142857	#N/A	#N/A
7	117540010	G	A		7_117540010_G_A	#N/A	#N/A	#N/A	#N/A	#N/A	257	2	2	0	0	0	0	0	0.571429	#N/A	#N/A
7	117540011	T	G		7_117540011_T_G	#N/A	#N/A	#N/A	#N/A	#N/A	39	0	1	0	0	0	0	0	0.142857	#N/A	#N/A
7	117540015	A	C		7_117540015_A_C	#N/A	#N/A	#N/A	#N/A	#N/A	44	0	1	0	0	0	0	0	0.142857	#N/A	#N/A
7	117540015	T	C		7_117540015_T_C	#N/A	#N/A	#N/A	#N/A	#N/A	44	0	1	0	0	0	0	0	0.142857	#N/A	#N/A
7	117540016	A	C		7_117540016_A_C	#N/A	#N/A	#N/A	#N/A	#N/A	68	0	4	0	0	0	0	0	0.571429	#N/A	#N/A
7	117540020	A	C		7_117540020_A_C	#N/A	#N/A	#N/A	#N/A	#N/A	229	0	4	0	0	0	0	0	0.571429	#N/A	#N/A
7	117540022	T	C		7_117540022_T_C	#N/A	#N/A	#N/A	#N/A	#N/A	300	0	1	0	0	0	0	0	0.142857	#N/A	#N/A
7	117540023	T	A		7_117540023_T_A	#N/A	#N/A	#N/A	#N/A	#N/A	74	0	0	0	1	0	0	0	0.142857	#N/A	#N/A
7	117540027	A	C		7_117540027_A_C	#N/A	#N/A	#N/A	#N/A	#N/A	59	2	5	0	1	0	0	1	1.28571	#N/A	#N/A
7	117540027	T	C		7_117540027_T_C	#N/A	#N/A	#N/A	#N/A	#N/A	59	0	0	0	1	0	0	0	0.142857	#N/A	#N/A
7	117540029	C	T		7_117540029_C_T	#N/A	#N/A	#N/A	#N/A	#N/A	47	0	1	0	0	0	0	0	0.142857	#N/A	#N/A
7	117540030	G	C		7_117540030_G_C	#N/A	#N/A	#N/A	#N/A	#N/A	167	0	1	0	0	0	0	0	0.142857	#N/A	#N/A
7	117540031	A	C		7_117540031_A_C	#N/A	#N/A	#N/A	#N/A	#N/A	50	0	3	0	0	0	0	0	0.428571	#N/A	#N/A
7	117540035	A	C		7_117540035_A_C	#N/A	#N/A	#N/A	#N/A	#N/A	47	0	4	0	0	0	0	0	0.571429	#N/A	#N/A
7	117540036	A	C		7_117540036_A_C	#N/A	#N/A	#N/A	#N/A	#N/A	350	0	1	0	1	0	0	0	0.285714	#N/A	#N/A
7	117540037	G	A		7_117540037_G_A	#N/A	#N/A	#N/A	#N/A	#N/A	254	0	0	0	0	0	0	1	0.142857	#N/A	#N/A
7	117540041	C	T		7_117540041_C_T	#N/A	#N/A	#N/A	#N/A	#N/A	288	0	1	0	0	0	0	0	0.142857	#N/A	#N/A
7	117540042	A	C		7_117540042_A_C	#N/A	#N/A	#N/A	#N/A	#N/A	233	0	3	0	0	0	0	0	0.428571	#N/A	#N/A
7	117540042	G	C		7_117540042_G_C	#N/A	#N/A	#N/A	#N/A	#N/A	233	0	1	0	0	0	0	0	0.142857	#N/A	#N/A
7	117540043	T	C		7_117540043_T_C	#N/A	#N/A	#N/A	#N/A	#N/A	192	0	0	0	3	0	0	0	0.428571	#N/A	#N/A
7	117540044	A	C		7_117540044_A_C	#N/A	#N/A	#N/A	#N/A	#N/A	257	0	1	0	0	0	0	0	0.142857	#N/A	#N/A
7	117540044	T	C		7_117540044_T_C	#N/A	#N/A	#N/A	#N/A	#N/A	257	0	0	0	0	0	0	1	0.142857	#N/A	#N/A
7	117540045	C	T		7_117540045_C_T	#N/A	#N/A	#N/A	#N/A	#N/A	44	0	1	0	0	0	0	0	0.142857	#N/A	#N/A
7	117540047	G	A		7_117540047_G_A	#N/A	#N/A	#N/A	#N/A	#N/A	392	0	12	0	0	0	0	1	1.85714	#N/A	#N/A
7	117540047	T	A		7_117540047_T_A	#N/A	#N/A	#N/A	#N/A	#N/A	392	0	2	0	0	0	0	0	0.285714	#N/A	#N/A
7	117540049	C	A		7_117540049_C_A	#N/A	#N/A	#N/A	#N/A	#N/A	424	0	4	0	0	0	0	0	0.571429	#N/A	#N/A
7	117540049	G	A		7_117540049_G_A	#N/A	#N/A	#N/A	#N/A	#N/A	424	0	1	0	0	0	0	0	0.142857	#N/A	#N/A
7	117540057	G	A		7_117540057_G_A	#N/A	#N/A	#N/A	#N/A	#N/A	407	0	1	0	0	0	0	0	0.142857	#N/A	#N/A
7	117540059	AA	TA		7_117540059_AA_TA	#N/A	#N/A	#N/A	#N/A	#N/A	56	0	0	0	0	0	0	1	0.142857	#N/A	#N/A
7	117540059	T	TA		7_117540059_T_TA	#N/A	#N/A	#N/A	#N/A	#N/A	56	0	1	0	0	0	0	0	0.142857	#N/A	#N/A
7	117540068	G	A		7_117540068_G_A	#N/A	#N/A	#N/A	#N/A	#N/A	348	0	9	0	0	0	0	0	1.28571	#N/A	#N/A
7	117540073	A	G		7_117540073_A_G	#N/A	#N/A	#N/A	#N/A	#N/A	375	0	5	0	0	0	0	0	0.714286	#N/A	#N/A
7	117540078	G	T		7_117540078_G_T	#N/A	#N/A	#N/A	#N/A	#N/A	322	0	1	0	0	0	0	0	0.142857	#N/A	#N/A
7	117540080	T	A		7_117540080_T_A	#N/A	#N/A	#N/A	#N/A	#N/A	198	0	1	0	0	0	0	0	0.142857	#N/A	#N/A
7	117540083	C	G		7_117540083_C_G	#N/A	#N/A	#N/A	#N/A	#N/A	461	0	2	0	0	0	0	0	0.285714	#N/A	#N/A
7	117540083	T	G		7_117540083_T_G	#N/A	#N/A	#N/A	#N/A	#N/A	461	0	1	0	0	0	0	0	0.142857	#N/A	#N/A
7	117540089	GTCT	GTTT		7_117540089_GTCT_GTTT	#N/A	#N/A	#N/A	#N/A	#N/A	862	0	0	0	0	0	0	1	0.142857	#N/A	#N/A
7	117540089	GTTC	GTTT		7_117540089_GTTC_GTTT	splice_region_variant&intron_variant	LOW	c.870-8T>C	0	0	862	0	0	0	0	0	0	2	0.285714	#N/A	#N/A
7	117540089	GTTTT	GTTT		7_117540089_GTTTT_GTTT	splice_region_variant&intron_variant	LOW	c.870-5dupT	0	0	862	0	0	1	0	0	0	0	0.142857	#N/A	#N/A
7	117540101	C	A	am_class=likely_benign	7_117540101_C_A	missense_variant&splice_region_variant	MODERATE	c.871A>C	p.Thr291Pro	291/1480	433	0	1	0	0	0	0	0	0.142857	#N/A	#N/A
7	117540106	G	A		7_117540106_G_A	synonymous_variant	LOW	c.876A>G	p.Glu292Glu	292/1480	430	1	1	0	0	0	0	1	0.428571	#N/A	#N/A
7	117540113	A	C	am_class=likely_benign	7_117540113_A_C	missense_variant	MODERATE	c.883C>A	p.Leu295Met	295/1480	324	0	0	0	0	0	0	1	0.142857	#N/A	#N/A
7	117540113	G	C	am_class=likely_benign	7_117540113_G_C	missense_variant	MODERATE	c.883C>G	p.Leu295Val	295/1480	324	0	1	0	0	0	0	0	0.142857	#N/A	#N/A
7	117540114	C	T	am_class=likely_pathogenic	7_117540114_C_T	missense_variant	MODERATE	c.884T>C	p.Leu295Pro	295/1480	191	0	0	0	0	0	0	1	0.142857	#N/A	#N/A
7	117540125	A	G	am_class=likely_benign	7_117540125_A_G	missense_variant	MODERATE	c.895G>A	p.Ala299Thr	299/1480	717	0	6	0	0	0	0	0	0.857143	#N/A	#N/A
7	117540126	T	C	am_class=likely_benign	7_117540126_T_C	missense_variant	MODERATE	c.896C>T	p.Ala299Val	299/1480	273	0	0	0	1	0	0	0	0.142857	#N/A	#N/A
7	117540130	A	C		7_117540130_A_C	synonymous_variant	LOW	c.900C>A	p.Ala300Ala	300/1480	426	0	4	0	0	0	0	0	0.571429	#N/A	#N/A
7	117540135	G	T	am_class=likely_benign	7_117540135_G_T	missense_variant	MODERATE	c.905T>G	p.Val302Gly	302/1480	88	0	15	0	0	0	0	0	2.14286	#N/A	#N/A
7	117540136	C	G		7_117540136_C_G	synonymous_variant	LOW	c.906G>C	p.Val302Val	302/1480	553	0	1	0	0	0	0	0	0.142857	#N/A	#N/A
7	117540138	T	G	am_class=likely_pathogenic	7_117540138_T_G	missense_variant	MODERATE	c.908G>T	p.Arg303Ile	303/1480	546	0	4	0	0	0	0	0	0.571429	#N/A	#N/A
7	117540144	G	T	am_class=likely_benign	7_117540144_G_T	missense_variant	MODERATE	c.914T>G	p.Phe305Cys	305/1480	361	0	0	0	0	0	0	1	0.142857	#N/A	#N/A
7	117540146	T	A	am_class=likely_benign	7_117540146_T_A	missense_variant	MODERATE	c.916A>T	p.Asn306Tyr	306/1480	339	0	1	0	0	0	0	0	0.142857	#N/A	#N/A
7	117540153	T	C	am_class=ambiguous	7_117540153_T_C	missense_variant	MODERATE	c.923C>T	p.Ser308Leu	308/1480	451	0	0	0	0	0	0	1	0.142857	#N/A	#N/A
7	117540154	C	A		7_117540154_C_A	synonymous_variant	LOW	c.924A>C	p.Ser308Ser	308/1480	45	0	1	0	0	0	0	0	0.142857	#N/A	#N/A
7	117540156	ACTT	CCTT		7_117540156_ACTT_CCTT	missense_variant	MODERATE	c.926C>A	p.Ala309Asp	309/1480	980	0	12	0	0	0	0	4	2.28571	#N/A	#N/A
7	117540156	CCTG	CCTT		7_117540156_CCTG_CCTT	missense_variant	MODERATE	c.929T>G	p.Phe310Cys	310/1480	980	0	1	0	0	0	1	1	0.428571	#N/A	#N/A
7	117540156	CGTT	CCTT		7_117540156_CGTT_CCTT	synonymous_variant	LOW	c.927C>G	p.Ala309Ala	309/1480	980	0	1	0	0	0	0	0	0.142857	#N/A	#N/A
7	117540156	CTTT	CCTT		7_117540156_CTTT_CCTT	synonymous_variant	LOW	c.927C>T	p.Ala309Ala	309/1480	980	0	2	0	0	0	0	0	0.285714	#N/A	#N/A
7	117540156	GCTT	CCTT		7_117540156_GCTT_CCTT	missense_variant	MODERATE	c.926C>G	p.Ala309Gly	309/1480	980	0	1	0	0	0	1	0	0.285714	VUS4	unclassified
7	117540160	A	C	am_class=likely_pathogenic	7_117540160_A_C	missense_variant	MODERATE	c.930C>A	p.Phe310Leu	310/1480	536	0	1	0	0	0	0	0	0.142857	#N/A	#N/A
7	117540160	G	C	am_class=likely_pathogenic	7_117540160_G_C	missense_variant	MODERATE	c.930C>G	p.Phe310Leu	310/1480	536	0	5	0	0	0	0	1	0.857143	#N/A	#N/A
7	117540160	T	C		7_117540160_T_C	synonymous_variant	LOW	c.930C>T	p.Phe310Phe	310/1480	536	0	1	0	0	0	0	0	0.142857	#N/A	#N/A
7	117540164	C	T	am_class=likely_pathogenic	7_117540164_C_T	missense_variant	MODERATE	c.934T>C	p.Phe312Leu	312/1480	527	0	1	0	0	0	0	0	0.142857	#N/A	#N/A
7	117540171	C	G	am_class=ambiguous	7_117540171_C_G	missense_variant	MODERATE	c.941G>C	p.Gly314Ala	314/1480	603	1	0	0	0	0	0	1	0.285714	VUS2	unclassified
7	117540172	T	G		7_117540172_T_G	synonymous_variant	LOW	c.942G>T	p.Gly314Gly	314/1480	573	0	2	0	1	0	0	0	0.428571	#N/A	#N/A
7	117540175	TT	CT		7_117540175_TT_CT	synonymous_variant	LOW	c.945C>T	p.Phe315Phe	315/1480	1141	0	1	0	0	0	0	0	0.142857	#N/A	#N/A
7	117540179	A	G	am_class=likely_pathogenic	7_117540179_A_G	missense_variant	MODERATE	c.949G>A	p.Val317Met	317/1480	648	0	1	0	0	0	0	0	0.142857	#N/A	#N/A
7	117540180	A	T	am_class=likely_pathogenic	7_117540180_A_T	missense_variant	MODERATE	c.950T>A	p.Val317Glu	317/1480	390	0	0	0	1	0	0	0	0.142857	#N/A	#N/A
7	117540180	C	T	am_class=ambiguous	7_117540180_C_T	missense_variant	MODERATE	c.950T>C	p.Val317Ala	317/1480	390	0	1	0	0	0	0	1	0.285714	#N/A	#N/A
7	117540181	A	G		7_117540181_A_G	synonymous_variant	LOW	c.951G>A	p.Val317Val	317/1480	162	0	1	0	0	0	0	0	0.142857	#N/A	#N/A
7	117540189	C	T	am_class=ambiguous	7_117540189_C_T	missense_variant	MODERATE	c.959T>C	p.Leu320Ser	320/1480	171	0	1	0	0	0	0	0	0.142857	#N/A	#N/A
7	117540190	T	A	am_class=likely_benign	7_117540190_T_A	missense_variant	MODERATE	c.960A>T	p.Leu320Phe	320/1480	898	0	16	0	0	0	0	0	2.28571	#N/A	#N/A
7	117540200	G	C	am_class=ambiguous	7_117540200_G_C	missense_variant	MODERATE	c.970C>G	p.Pro324Ala	324/1480	567	0	0	0	0	0	0	1	0.142857	#N/A	#N/A
7	117540209	G	C	am_class=likely_benign	7_117540209_G_C	missense_variant	MODERATE	c.979C>G	p.Leu327Val	327/1480	498	0	1	0	0	0	0	0	0.142857	undefined	unclassified
7	117540209	T	C		7_117540209_T_C	synonymous_variant	LOW	c.979C>T	p.Leu327Leu	327/1480	498	0	1	0	0	0	0	0	0.142857	#N/A	#N/A
7	117540210	C	T	am_class=likely_pathogenic	7_117540210_C_T	missense_variant	MODERATE	c.980T>C	p.Leu327Pro	327/1480	1246	0	4	0	0	0	0	0	0.571429	#N/A	#N/A
7	117540217	G	A		7_117540217_G_A	synonymous_variant	LOW	c.987A>G	p.Lys329Lys	329/1480	152	0	1	0	0	0	0	0	0.142857	#N/A	#N/A
7	117540218	A	G	am_class=likely_pathogenic	7_117540218_A_G	missense_variant	MODERATE	c.988G>A	p.Gly330Arg	330/1480	165	0	1	0	0	0	0	0	0.142857	#N/A	#N/A
7	117540219	T	G	am_class=ambiguous	7_117540219_T_G	missense_variant	MODERATE	c.989G>T	p.Gly330Val	330/1480	149	0	1	0	0	0	0	0	0.142857	#N/A	#N/A
7	117540222	C	T	am_class=ambiguous	7_117540222_C_T	missense_variant	MODERATE	c.992T>C	p.Ile331Thr	331/1480	109	0	1	0	0	0	0	0	0.142857	#N/A	#N/A
7	117540228	A	T	am_class=likely_pathogenic	7_117540228_A_T	missense_variant	MODERATE	c.998T>A	p.Leu333His	333/1480	786	0	0	0	0	0	1	0	0.142857	#N/A	#N/A
7	117540249	A	T	am_class=likely_pathogenic	7_117540249_A_T	missense_variant	MODERATE	c.1019T>A	p.Ile340Asn	340/1480	676	0	1	0	0	0	0	0	0.142857	#N/A	#N/A
7	117540253	C	A		7_117540253_C_A	synonymous_variant	LOW	c.1023A>C	p.Ser341Ser	341/1480	48	0	1	0	0	0	0	1	0.285714	#N/A	#N/A
7	117540256	T	C		7_117540256_T_C	synonymous_variant	LOW	c.1026C>T	p.Phe342Phe	342/1480	740	0	10	0	0	0	0	0	1.42857	#N/A	#N/A
7	117540258	TC	GC	am_class=ambiguous	7_117540258_TC_GC	missense_variant	MODERATE	c.1028G>T	p.Cys343Phe	343/1480	1048	0	0	0	0	0	0	1	0.142857	#N/A	#N/A
7	117540264	C	T	am_class=likely_pathogenic	7_117540264_C_T	missense_variant	MODERATE	c.1034T>C	p.Val345Ala	345/1480	406	0	0	0	0	0	0	1	0.142857	#N/A	#N/A
7	117540270	C	G	am_class=likely_pathogenic	7_117540270_C_G	missense_variant	MODERATE	c.1040G>C	p.Arg347Pro	347/1480	805	0	38	0	0	0	0	2	5.71429	CF-causing	disease-causing
7	117540271	T	C		7_117540271_T_C	synonymous_variant	LOW	c.1041C>T	p.Arg347Arg	347/1480	655	0	2	0	0	0	0	1	0.428571	#N/A	#N/A
7	117540272	G	A	am_class=ambiguous	7_117540272_G_A	missense_variant	MODERATE	c.1042A>G	p.Met348Val	348/1480	951	1	0	0	0	0	0	0	0.142857	#N/A	#N/A
7	117540273	C	T	am_class=likely_pathogenic	7_117540273_C_T	missense_variant	MODERATE	c.1043T>C	p.Met348Thr	348/1480	955	0	0	0	0	0	0	2	0.285714	#N/A	#N/A
7	117540283	A	T		7_117540283_A_T	synonymous_variant	LOW	c.1053T>A	p.Thr351Thr	351/1480	315	0	1	0	0	0	0	0	0.142857	#N/A	#N/A
7	117540296	A	T	am_class=likely_pathogenic	7_117540296_A_T	missense_variant	MODERATE	c.1066T>A	p.Trp356Arg	356/1480	927	0	0	0	0	0	1	0	0.142857	#N/A	#N/A
7	117540302	A	G	am_class=likely_benign	7_117540302_A_G	missense_variant	MODERATE	c.1072G>A	p.Val358Ile	358/1480	271	0	1	0	0	0	0	0	0.142857	#N/A	#N/A
7	117540305	G	C	am_class=likely_benign	7_117540305_G_C	missense_variant	MODERATE	c.1075C>G	p.Gln359Glu	359/1480	541	0	1	0	0	0	0	0	0.142857	#N/A	#N/A
7	117540312	A	G		7_117540312_A_G	stop_gained	HIGH	c.1082G>A	p.Trp361*	361/1480	630	0	2	0	0	0	0	0	0.285714	#N/A	#N/A
7	117540315	T	A	am_class=likely_benign	7_117540315_T_A	missense_variant	MODERATE	c.1085A>T	p.Tyr362Phe	362/1480	412	0	0	0	1	0	0	0	0.142857	#N/A	#N/A
7	117540321	T	C	am_class=likely_pathogenic	7_117540321_T_C	missense_variant	MODERATE	c.1091C>T	p.Ser364Phe	364/1480	771	0	5	0	0	0	0	0	0.714286	#N/A	#N/A
7	117540327	C	G	am_class=likely_benign	7_117540327_C_G	missense_variant	MODERATE	c.1097G>C	p.Gly366Ala	366/1480	300	0	2	0	0	0	0	0	0.285714	#N/A	#N/A
7	117540335	G	A	am_class=likely_benign	7_117540335_G_A	missense_variant	MODERATE	c.1105A>G	p.Asn369Asp	369/1480	353	0	0	0	0	0	0	1	0.142857	#N/A	#N/A
7	117540337	A	C	am_class=likely_benign	7_117540337_A_C	missense_variant	MODERATE	c.1107C>A	p.Asn369Lys	369/1480	362	0	0	0	0	1	0	0	0.142857	#N/A	#N/A
7	117540338	G	A	am_class=ambiguous	7_117540338_G_A	missense_variant	MODERATE	c.1108A>G	p.Lys370Glu	370/1480	650	0	2	0	0	0	0	0	0.285714	#N/A	#N/A
7	117540347	T	G		7_117540347_T_G	splice_donor_variant&intron_variant	HIGH	c.1116+1G>T	0	0	491	0	1	0	0	0	0	0	0.142857	#N/A	#N/A
7	117540350	G	A		7_117540350_G_A	splice_region_variant&intron_variant	LOW	c.1116+4A>G	0	0	255	0	4	0	0	0	0	0	0.571429	#N/A	#N/A
7	117540351	G	T		7_117540351_G_T	splice_region_variant&intron_variant	LOW	c.1116+5T>G	0	0	411	0	1	0	0	0	0	0	0.142857	#N/A	#N/A
7	117540354	A	AC		7_117540354_A_AC	#N/A	#N/A	#N/A	#N/A	#N/A	479	0	1	0	0	0	0	0	0.142857	#N/A	#N/A
7	117540354	GC	AC		7_117540354_GC_AC	splice_region_variant&intron_variant	LOW	c.1116+8A>G	0	0	479	0	1	0	0	0	0	0	0.142857	#N/A	#N/A
7	117540356	A	C		7_117540356_A_C	#N/A	#N/A	#N/A	#N/A	#N/A	267	0	1	0	0	0	0	0	0.142857	#N/A	#N/A
7	117540357	G	A		7_117540357_G_A	#N/A	#N/A	#N/A	#N/A	#N/A	466	0	1	0	0	0	0	0	0.142857	#N/A	#N/A
7	117540360	T	A		7_117540360_T_A	#N/A	#N/A	#N/A	#N/A	#N/A	387	0	1	0	0	0	0	0	0.142857	#N/A	#N/A
7	117540366	A	C		7_117540366_A_C	#N/A	#N/A	#N/A	#N/A	#N/A	41	0	1	0	0	0	0	0	0.142857	#N/A	#N/A
7	117540374	G	A		7_117540374_G_A	#N/A	#N/A	#N/A	#N/A	#N/A	339	1	3	0	0	0	0	0	0.571429	#N/A	#N/A
7	117540377	G	A		7_117540377_G_A	#N/A	#N/A	#N/A	#N/A	#N/A	683	0	3	0	0	0	0	1	0.571429	#N/A	#N/A
7	117540378	G	T		7_117540378_G_T	#N/A	#N/A	#N/A	#N/A	#N/A	517	0	1	0	0	0	0	0	0.142857	#N/A	#N/A
7	117540386	G	A		7_117540386_G_A	#N/A	#N/A	#N/A	#N/A	#N/A	453	0	1	0	0	0	0	0	0.142857	#N/A	#N/A
7	117540392	G	A		7_117540392_G_A	#N/A	#N/A	#N/A	#N/A	#N/A	214	0	1	0	0	0	0	0	0.142857	#N/A	#N/A
7	117540393	A	G		7_117540393_A_G	#N/A	#N/A	#N/A	#N/A	#N/A	344	0	1	0	0	0	0	0	0.142857	#N/A	#N/A
7	117540398	C	T		7_117540398_C_T	#N/A	#N/A	#N/A	#N/A	#N/A	532	0	6	0	0	0	0	1	1	#N/A	#N/A
7	117540403	T	C		7_117540403_T_C	#N/A	#N/A	#N/A	#N/A	#N/A	617	0	0	0	3	0	0	1	0.571429	#N/A	#N/A
7	117540405	A	G		7_117540405_A_G	#N/A	#N/A	#N/A	#N/A	#N/A	322	0	6	0	0	0	0	1	1	#N/A	#N/A
7	117540408	A	C		7_117540408_A_C	#N/A	#N/A	#N/A	#N/A	#N/A	186	0	2	0	0	0	0	0	0.285714	#N/A	#N/A
7	117540412	A	T		7_117540412_A_T	#N/A	#N/A	#N/A	#N/A	#N/A	223	0	0	0	0	0	1	1	0.285714	#N/A	#N/A
7	117540413	A	G		7_117540413_A_G	#N/A	#N/A	#N/A	#N/A	#N/A	232	0	0	0	1	0	1	0	0.285714	#N/A	#N/A
7	117540417	A	T		7_117540417_A_T	#N/A	#N/A	#N/A	#N/A	#N/A	121	1	0	0	0	0	0	0	0.142857	#N/A	#N/A
7	117540420	A	G		7_117540420_A_G	#N/A	#N/A	#N/A	#N/A	#N/A	47	0	2	0	0	0	0	0	0.285714	#N/A	#N/A
7	117540421	A	C		7_117540421_A_C	#N/A	#N/A	#N/A	#N/A	#N/A	203	0	2	0	0	0	0	0	0.285714	#N/A	#N/A
7	117540421	T	C		7_117540421_T_C	#N/A	#N/A	#N/A	#N/A	#N/A	203	0	1	0	0	0	0	0	0.142857	#N/A	#N/A
7	117540428	A	G		7_117540428_A_G	#N/A	#N/A	#N/A	#N/A	#N/A	341	0	13	0	0	1	0	0	2	#N/A	#N/A
7	117540430	A	G		7_117540430_A_G	#N/A	#N/A	#N/A	#N/A	#N/A	143	1	0	0	0	0	0	0	0.142857	#N/A	#N/A
7	117540431	A	C		7_117540431_A_C	#N/A	#N/A	#N/A	#N/A	#N/A	543	0	4	0	0	0	0	1	0.714286	#N/A	#N/A
7	117540432	A	G		7_117540432_A_G	#N/A	#N/A	#N/A	#N/A	#N/A	372	0	14	1	2	0	0	3	2.85714	#N/A	#N/A
7	117540443	G	A		7_117540443_G_A	#N/A	#N/A	#N/A	#N/A	#N/A	396	0	0	0	0	0	0	1	0.142857	#N/A	#N/A
7	117541921	G	A		7_117541921_G_A	#N/A	#N/A	#N/A	#N/A	#N/A	226	0	4	0	0	0	0	10	2	#N/A	#N/A
7	117541937	A	T		7_117541937_A_T	#N/A	#N/A	#N/A	#N/A	#N/A	93	0	1	0	0	0	0	0	0.142857	#N/A	#N/A
7	117541940	A	G		7_117541940_A_G	#N/A	#N/A	#N/A	#N/A	#N/A	164	0	0	0	1	0	0	0	0.142857	#N/A	#N/A
7	117541952	A	G		7_117541952_A_G	#N/A	#N/A	#N/A	#N/A	#N/A	164	0	1	0	0	0	0	0	0.142857	#N/A	#N/A
7	117541953	T	A		7_117541953_T_A	#N/A	#N/A	#N/A	#N/A	#N/A	167	0	1	0	0	0	0	1	0.285714	#N/A	#N/A
7	117541954	C	T		7_117541954_C_T	#N/A	#N/A	#N/A	#N/A	#N/A	183	0	4	0	0	0	0	0	0.571429	#N/A	#N/A
7	117541963	A	G		7_117541963_A_G	#N/A	#N/A	#N/A	#N/A	#N/A	266	0	0	0	3	0	0	0	0.428571	#N/A	#N/A
7	117541964	A	C		7_117541964_A_C	#N/A	#N/A	#N/A	#N/A	#N/A	62	0	2	0	0	0	0	0	0.285714	#N/A	#N/A
7	117541965	C	A		7_117541965_C_A	#N/A	#N/A	#N/A	#N/A	#N/A	223	0	1	0	0	0	0	0	0.142857	#N/A	#N/A
7	117541967	C	T		7_117541967_C_T	#N/A	#N/A	#N/A	#N/A	#N/A	263	2	0	0	0	0	0	1	0.428571	#N/A	#N/A
7	117541968	T	A		7_117541968_T_A	#N/A	#N/A	#N/A	#N/A	#N/A	38	0	0	0	0	0	0	1	0.142857	#N/A	#N/A
7	117541972	A	C		7_117541972_A_C	#N/A	#N/A	#N/A	#N/A	#N/A	44	0	2	0	0	0	0	0	0.285714	#N/A	#N/A
7	117541974	G	A		7_117541974_G_A	#N/A	#N/A	#N/A	#N/A	#N/A	195	0	7	0	0	0	0	0	1	#N/A	#N/A
7	117541977	A	C		7_117541977_A_C	#N/A	#N/A	#N/A	#N/A	#N/A	38	0	1	0	0	0	0	0	0.142857	#N/A	#N/A
7	117541978	C	T		7_117541978_C_T	#N/A	#N/A	#N/A	#N/A	#N/A	285	0	5	0	0	0	0	0	0.714286	#N/A	#N/A
7	117541983	A	C		7_117541983_A_C	#N/A	#N/A	#N/A	#N/A	#N/A	133	0	2	0	0	0	0	0	0.285714	#N/A	#N/A
7	117541985	G	A		7_117541985_G_A	#N/A	#N/A	#N/A	#N/A	#N/A	180	0	2	0	0	0	0	1	0.428571	#N/A	#N/A
7	117541987	AGT	AAT		7_117541987_AGT_AAT	#N/A	#N/A	#N/A	#N/A	#N/A	390	0	8	0	0	0	0	0	1.14286	#N/A	#N/A
7	117541991	A	T		7_117541991_A_T	#N/A	#N/A	#N/A	#N/A	#N/A	328	0	2	0	0	0	0	0	0.285714	#N/A	#N/A
7	117541993	A	T		7_117541993_A_T	#N/A	#N/A	#N/A	#N/A	#N/A	201	0	2	0	0	0	0	0	0.285714	#N/A	#N/A
7	117541998	T	G		7_117541998_T_G	#N/A	#N/A	#N/A	#N/A	#N/A	87	0	1	0	0	0	0	0	0.142857	#N/A	#N/A
7	117541999	A	C		7_117541999_A_C	#N/A	#N/A	#N/A	#N/A	#N/A	226	0	7	0	0	0	0	0	1	#N/A	#N/A
7	117542001	A	C		7_117542001_A_C	#N/A	#N/A	#N/A	#N/A	#N/A	158	0	1	0	0	0	0	0	0.142857	#N/A	#N/A
7	117542001	G	C		7_117542001_G_C	#N/A	#N/A	#N/A	#N/A	#N/A	158	0	1	0	0	0	0	0	0.142857	#N/A	#N/A
7	117542009	CA	TA		7_117542009_CA_TA	splice_region_variant&intron_variant	LOW	c.1117-7T>C	0	0	335	1	0	0	0	0	0	0	0.142857	#N/A	#N/A
7	117542009	T	TA		7_117542009_T_TA	splice_region_variant&intron_variant	LOW	c.1117-4delA	0	0	335	0	0	0	0	0	0	1	0.142857	#N/A	#N/A
7	117542013	C	T		7_117542013_C_T	splice_region_variant&intron_variant	LOW	c.1117-3T>C	0	0	234	0	7	0	0	0	0	0	1	#N/A	#N/A
7	117542021	AT	CT		7_117542021_AT_CT	missense_variant	MODERATE	c.1122C>A	p.Phe374Leu	374/1480	352	0	1	0	0	0	0	0	0.142857	#N/A	#N/A
7	117542021	C	CT		7_117542021_C_CT	frameshift_variant	HIGH	c.1124delT	p.Leu375fs	375/1480	352	0	1	0	0	0	0	0	0.142857	#N/A	#N/A
7	117542021	CG	CT		7_117542021_CG_CT	missense_variant	MODERATE	c.1123T>G	p.Leu375Val	375/1480	352	0	1	0	0	0	0	0	0.142857	#N/A	#N/A
7	117542024	T	A	am_class=likely_pathogenic	7_117542024_T_A	missense_variant	MODERATE	c.1125A>T	p.Leu375Phe	375/1480	785	0	0	0	0	0	0	1	0.142857	#N/A	#N/A
7	117542031	A	C	am_class=likely_benign	7_117542031_A_C	missense_variant	MODERATE	c.1132C>A	p.Gln378Lys	378/1480	56	0	1	0	0	0	0	0	0.142857	#N/A	#N/A
7	117542035	T	A	am_class=likely_pathogenic	7_117542035_T_A	missense_variant	MODERATE	c.1136A>T	p.Glu379Val	379/1480	179	0	1	0	0	0	0	1	0.285714	#N/A	#N/A
7	117542039	A	T		7_117542039_A_T	stop_gained	HIGH	c.1140T>A	p.Tyr380*	380/1480	183	0	0	0	1	0	0	0	0.142857	#N/A	#N/A
7	117542042	C	G	am_class=ambiguous	7_117542042_C_G	missense_variant	MODERATE	c.1143G>C	p.Lys381Asn	381/1480	141	1	0	0	0	0	0	0	0.142857	#N/A	#N/A
7	117542050	G	A	am_class=likely_benign	7_117542050_G_A	missense_variant	MODERATE	c.1151A>G	p.Glu384Gly	384/1480	289	0	1	0	0	0	0	1	0.285714	#N/A	#N/A
7	117542060	G	A		7_117542060_G_A	synonymous_variant	LOW	c.1161A>G	p.Leu387Leu	387/1480	479	1	0	0	0	0	0	0	0.142857	#N/A	#N/A
7	117542060	T	A	am_class=ambiguous	7_117542060_T_A	missense_variant	MODERATE	c.1161A>T	p.Leu387Phe	387/1480	479	0	2	0	0	0	0	0	0.285714	#N/A	#N/A
7	117542064	G	A	am_class=likely_benign	7_117542064_G_A	missense_variant	MODERATE	c.1165A>G	p.Thr389Ala	389/1480	296	0	5	0	0	0	0	0	0.714286	#N/A	#N/A
7	117542065	A	C	am_class=likely_benign	7_117542065_A_C	missense_variant	MODERATE	c.1166C>A	p.Thr389Asn	389/1480	53	0	1	0	0	0	0	0	0.142857	#N/A	#N/A
7	117542066	C	T		7_117542066_C_T	synonymous_variant	LOW	c.1167T>C	p.Thr389Thr	389/1480	237	0	1	0	0	0	0	0	0.142857	#N/A	#N/A
7	117542069	G	A		7_117542069_G_A	synonymous_variant	LOW	c.1170A>G	p.Thr390Thr	390/1480	47	0	1	0	0	0	0	0	0.142857	#N/A	#N/A
7	117542076	C	G	am_class=likely_benign	7_117542076_C_G	missense_variant	MODERATE	c.1177G>C	p.Val393Leu	393/1480	293	0	0	0	0	0	0	2	0.285714	undefined	unclassified
7	117542077	A	T	am_class=likely_benign	7_117542077_A_T	missense_variant	MODERATE	c.1178T>A	p.Val393Glu	393/1480	182	0	1	0	0	0	0	0	0.142857	#N/A	#N/A
7	117542080	CG	TG	am_class=likely_pathogenic	7_117542080_CG_TG	missense_variant	MODERATE	c.1181T>C	p.Met394Thr	394/1480	330	0	1	0	0	0	1	0	0.285714	#N/A	#N/A
7	117542080	T	TG		7_117542080_T_TG	frameshift_variant	HIGH	c.1183delG	p.Glu395fs	395/1480	330	0	1	0	0	0	0	0	0.142857	#N/A	#N/A
7	117542082	C	G	am_class=likely_benign	7_117542082_C_G	missense_variant	MODERATE	c.1183G>C	p.Glu395Gln	395/1480	311	0	1	0	0	0	0	0	0.142857	#N/A	#N/A
7	117542084	C	G	am_class=likely_benign	7_117542084_C_G	missense_variant	MODERATE	c.1185G>C	p.Glu395Asp	395/1480	241	0	0	0	0	0	0	1	0.142857	#N/A	#N/A
7	117542086	C	A	am_class=likely_benign	7_117542086_C_A	missense_variant	MODERATE	c.1187A>C	p.Asn396Thr	396/1480	228	0	0	0	0	0	0	1	0.142857	#N/A	#N/A
7	117542092	A	C	am_class=likely_benign	7_117542092_A_C	missense_variant	MODERATE	c.1193C>A	p.Thr398Lys	398/1480	356	0	1	0	0	0	0	1	0.285714	#N/A	#N/A
7	117542092	T	C	am_class=ambiguous	7_117542092_T_C	missense_variant	MODERATE	c.1193C>T	p.Thr398Ile	398/1480	356	0	1	0	0	0	0	0	0.142857	#N/A	#N/A
7	117542094	A	G	am_class=likely_benign	7_117542094_A_G	missense_variant	MODERATE	c.1195G>A	p.Ala399Thr	399/1480	407	0	0	0	0	0	0	1	0.142857	#N/A	#N/A
7	117542095	A	C	am_class=likely_pathogenic	7_117542095_A_C	missense_variant	MODERATE	c.1196C>A	p.Ala399Asp	399/1480	481	0	0	0	2	0	0	0	0.285714	#N/A	#N/A
7	117542095	G	C	am_class=ambiguous	7_117542095_G_C	missense_variant	MODERATE	c.1196C>G	p.Ala399Gly	399/1480	481	0	1	0	0	0	0	0	0.142857	#N/A	#N/A
7	117542104	G	A	am_class=likely_benign	7_117542104_G_A	missense_variant	MODERATE	c.1205A>G	p.Glu402Gly	402/1480	43	0	1	0	0	0	0	0	0.142857	#N/A	#N/A
7	117542105	A	G		7_117542105_A_G	synonymous_variant	LOW	c.1206G>A	p.Glu402Glu	402/1480	41	0	1	0	0	0	0	0	0.142857	#N/A	#N/A
7	117542107	G	A	am_class=likely_benign	7_117542107_G_A	missense_variant&splice_region_variant	MODERATE	c.1208A>G	p.Glu403Gly	403/1480	49	0	1	0	0	0	0	0	0.142857	#N/A	#N/A
7	117542123	G	A		7_117542123_G_A	#N/A	#N/A	#N/A	#N/A	#N/A	186	1	0	0	0	0	0	1	0.285714	#N/A	#N/A
7	117542125	T	A		7_117542125_T_A	#N/A	#N/A	#N/A	#N/A	#N/A	47	0	1	0	0	0	0	0	0.142857	#N/A	#N/A
7	117542126	T	A		7_117542126_T_A	#N/A	#N/A	#N/A	#N/A	#N/A	232	0	0	0	0	0	0	1	0.142857	#N/A	#N/A
7	117542127	A	T		7_117542127_A_T	#N/A	#N/A	#N/A	#N/A	#N/A	232	0	0	0	0	0	0	1	0.142857	#N/A	#N/A
7	117542133	A	G		7_117542133_A_G	#N/A	#N/A	#N/A	#N/A	#N/A	50	0	1	0	0	0	0	0	0.142857	#N/A	#N/A
7	117542134	A	C		7_117542134_A_C	#N/A	#N/A	#N/A	#N/A	#N/A	50	0	1	0	0	0	0	0	0.142857	#N/A	#N/A
7	117542135	C	T		7_117542135_C_T	#N/A	#N/A	#N/A	#N/A	#N/A	155	0	2	0	0	0	0	0	0.285714	#N/A	#N/A
7	117542136	A	C		7_117542136_A_C	#N/A	#N/A	#N/A	#N/A	#N/A	439	0	1	0	0	0	0	0	0.142857	#N/A	#N/A
7	117542137	A	T		7_117542137_A_T	#N/A	#N/A	#N/A	#N/A	#N/A	115	0	4	0	0	0	0	0	0.571429	#N/A	#N/A
7	117542137	C	T		7_117542137_C_T	#N/A	#N/A	#N/A	#N/A	#N/A	115	0	1	0	0	0	0	0	0.142857	#N/A	#N/A
7	117542139	T	A		7_117542139_T_A	#N/A	#N/A	#N/A	#N/A	#N/A	164	0	3	0	0	0	0	1	0.571429	#N/A	#N/A
7	117542141	A	C		7_117542141_A_C	#N/A	#N/A	#N/A	#N/A	#N/A	198	0	3	0	0	0	0	1	0.571429	#N/A	#N/A
7	117542141	T	C		7_117542141_T_C	#N/A	#N/A	#N/A	#N/A	#N/A	198	0	1	0	0	0	0	0	0.142857	#N/A	#N/A
7	117542143	ACTAA	CCTAA		7_117542143_ACTAA_CCTAA	#N/A	#N/A	#N/A	#N/A	#N/A	237	0	1	0	0	0	0	1	0.285714	#N/A	#N/A
7	117542143	C	CCTAA		7_117542143_C_CCTAA	#N/A	#N/A	#N/A	#N/A	#N/A	237	0	0	0	0	0	0	1	0.142857	#N/A	#N/A
7	117542143	CATAA	CCTAA		7_117542143_CATAA_CCTAA	#N/A	#N/A	#N/A	#N/A	#N/A	237	0	1	0	0	0	0	0	0.142857	#N/A	#N/A
7	117542143	CCAAA	CCTAA		7_117542143_CCAAA_CCTAA	#N/A	#N/A	#N/A	#N/A	#N/A	237	0	1	0	0	0	0	0	0.142857	#N/A	#N/A
7	117542143	CCCAA	CCTAA		7_117542143_CCCAA_CCTAA	#N/A	#N/A	#N/A	#N/A	#N/A	237	0	4	0	0	0	0	0	0.571429	#N/A	#N/A
7	117542148	A	C		7_117542148_A_C	#N/A	#N/A	#N/A	#N/A	#N/A	50	0	1	0	0	0	0	0	0.142857	#N/A	#N/A
7	117542155	A	C		7_117542155_A_C	#N/A	#N/A	#N/A	#N/A	#N/A	62	0	1	0	0	0	0	0	0.142857	#N/A	#N/A
7	117542158	A	C		7_117542158_A_C	#N/A	#N/A	#N/A	#N/A	#N/A	204	0	1	0	0	0	0	0	0.142857	#N/A	#N/A
7	117542158	T	C		7_117542158_T_C	#N/A	#N/A	#N/A	#N/A	#N/A	204	0	1	0	0	0	0	0	0.142857	#N/A	#N/A
7	117542161	A	T		7_117542161_A_T	#N/A	#N/A	#N/A	#N/A	#N/A	53	0	1	0	0	0	0	0	0.142857	#N/A	#N/A
7	117542162	A	G		7_117542162_A_G	#N/A	#N/A	#N/A	#N/A	#N/A	121	0	1	0	0	0	0	1	0.285714	#N/A	#N/A
7	117542167	A	T		7_117542167_A_T	#N/A	#N/A	#N/A	#N/A	#N/A	50	0	1	0	0	0	0	0	0.142857	#N/A	#N/A
7	117542179	A	C		7_117542179_A_C	#N/A	#N/A	#N/A	#N/A	#N/A	65	0	1	0	0	0	0	0	0.142857	#N/A	#N/A
7	117542186	T	G		7_117542186_T_G	#N/A	#N/A	#N/A	#N/A	#N/A	90	0	1	0	0	0	0	0	0.142857	#N/A	#N/A
7	117542187	T	C		7_117542187_T_C	#N/A	#N/A	#N/A	#N/A	#N/A	232	0	8	0	0	0	0	2	1.42857	#N/A	#N/A
7	117542188	A	G		7_117542188_A_G	#N/A	#N/A	#N/A	#N/A	#N/A	238	0	22	0	0	0	0	4	3.71429	#N/A	#N/A
7	117542201	T	A		7_117542201_T_A	#N/A	#N/A	#N/A	#N/A	#N/A	96	0	0	0	1	0	0	0	0.142857	#N/A	#N/A
7	117548541	A	C		7_117548541_A_C	intron_variant	MODIFIER	c.1210-100C>A	0	0	982	0	2	0	0	0	0	0	0.285714	#N/A	#N/A
7	117548550	GG	TG		7_117548550_GG_TG	intron_variant	MODIFIER	c.1210-91T>G	0	0	1116	0	1	0	0	0	0	0	0.142857	#N/A	#N/A
7	117548550	T	TG		7_117548550_T_TG	intron_variant	MODIFIER	c.1210-90delG	0	0	1116	0	1	0	0	0	0	0	0.142857	#N/A	#N/A
7	117548550	TA	TG		7_117548550_TA_TG	intron_variant	MODIFIER	c.1210-90G>A	0	0	1116	0	9	0	0	0	0	0	1.28571	#N/A	#N/A
7	117548555	C	A		7_117548555_C_A	intron_variant	MODIFIER	c.1210-86A>C	0	0	661	1	0	0	0	0	0	1	0.285714	#N/A	#N/A
7	117548555	G	A		7_117548555_G_A	intron_variant	MODIFIER	c.1210-86A>G	0	0	661	0	1	0	0	0	0	0	0.142857	#N/A	#N/A
7	117548557	T	A		7_117548557_T_A	intron_variant	MODIFIER	c.1210-84A>T	0	0	711	0	0	0	0	0	0	1	0.142857	#N/A	#N/A
7	117548561	T	C		7_117548561_T_C	intron_variant	MODIFIER	c.1210-80C>T	0	0	491	0	0	0	0	0	0	1	0.142857	#N/A	#N/A
7	117548564	C	G		7_117548564_C_G	intron_variant	MODIFIER	c.1210-77G>C	0	0	830	0	1	0	0	0	0	0	0.142857	#N/A	#N/A
7	117548565	T	C		7_117548565_T_C	intron_variant	MODIFIER	c.1210-76C>T	0	0	505	1	0	0	0	0	0	0	0.142857	#N/A	#N/A
7	117548566	G	A		7_117548566_G_A	intron_variant	MODIFIER	c.1210-75A>G	0	0	697	0	1	0	0	0	0	0	0.142857	#N/A	#N/A
7	117548567	G	T		7_117548567_G_T	intron_variant	MODIFIER	c.1210-74T>G	0	0	715	0	1	0	0	0	0	0	0.142857	#N/A	#N/A
7	117548570	G	A		7_117548570_G_A	intron_variant	MODIFIER	c.1210-71A>G	0	0	832	0	2	0	0	0	1	0	0.428571	#N/A	#N/A
7	117548582	C	T		7_117548582_C_T	intron_variant	MODIFIER	c.1210-59T>C	0	0	613	0	0	0	0	0	0	1	0.142857	#N/A	#N/A
7	117548586	G	A		7_117548586_G_A	intron_variant	MODIFIER	c.1210-55A>G	0	0	883	0	1	0	0	0	0	0	0.142857	#N/A	#N/A
7	117548594	T	C		7_117548594_T_C	intron_variant	MODIFIER	c.1210-47C>T	0	0	1192	0	1	0	0	0	0	1	0.285714	#N/A	#N/A
7	117548596	C	T		7_117548596_C_T	intron_variant	MODIFIER	c.1210-45T>C	0	0	1175	0	5	0	0	0	0	0	0.714286	#N/A	#N/A
7	117548598	C	T		7_117548598_C_T	intron_variant	MODIFIER	c.1210-43T>C	0	0	1497	0	2	0	0	0	0	1	0.428571	#N/A	#N/A
7	117548606	A	ATGTGTGTGTG		7_117548606_A_ATGTGTGTGTG	intron_variant	MODIFIER	c.1210-21_1210-12delGTGTGTGTGT	0	0	3000	1	87	0	4	0	0	4	13.7143	#N/A	#N/A
7	117548606	ATG	ATGTGTGTGTG		7_117548606_ATG_ATGTGTGTGTG	intron_variant	MODIFIER	c.1210-19_1210-12delGTGTGTGT	0	0	3000	5415	197592	454	3036	808	331	18883	32359.9	#N/A	#N/A
7	117548606	ATGTATGTGTG	ATGTGTGTGTG		7_117548606_ATGTATGTGTG_ATGTGTGTGTG	intron_variant	MODIFIER	c.1210-31G>A	0	0	3000	0	1	0	0	0	0	1	0.285714	#N/A	#N/A
7	117548606	ATGTG	ATGTGTGTGTG		7_117548606_ATGTG_ATGTGTGTGTG	intron_variant	MODIFIER	c.1210-17_1210-12delGTGTGT	0	0	3000	0	1	0	0	0	0	0	0.142857	#N/A	#N/A
7	117548606	ATGTGGGTGTG	ATGTGTGTGTG		7_117548606_ATGTGGGTGTG_ATGTGTGTGTG	intron_variant	MODIFIER	c.1210-30T>G	0	0	3000	8	350	1	37	3	73	44	73.7143	#N/A	#N/A
7	117548606	ATGTGTG	ATGTGTGTGTG		7_117548606_ATGTGTG_ATGTGTGTGTG	intron_variant	MODIFIER	c.1210-15_1210-12delGTGT	0	0	3000	0	1	0	0	0	0	0	0.142857	#N/A	#N/A
7	117548606	ATGTGTGTG	ATGTGTGTGTG		7_117548606_ATGTGTGTG_ATGTGTGTGTG	intron_variant	MODIFIER	c.1210-13_1210-12delGT	0	0	3000	0	5	0	0	0	0	0	0.714286	#N/A	#N/A
7	117548606	ATGTGTGTGTGTG	ATGTGTGTGTG		7_117548606_ATGTGTGTGTGTG_ATGTGTGTGTG	intron_variant	MODIFIER	c.1210-13_1210-12dupGT	0	0	3000	1	17	0	0	0	0	2	2.85714	#N/A	#N/A
7	117548606	ATGTGTGTGTGTGTG	ATGTGTGTGTG		7_117548606_ATGTGTGTGTGTGTG_ATGTGTGTGTG	intron_variant	MODIFIER	c.1210-15_1210-12dupGTGT	0	0	3000	1	310	0	0	0	0	33	49.1429	#N/A	#N/A
7	117548606	ATGTGTGTGTGTGTGTG	ATGTGTGTGTG		7_117548606_ATGTGTGTGTGTGTGTG_ATGTGTGTGTG	intron_variant	MODIFIER	c.1210-17_1210-12dupGTGTGT	0	0	3000	548	4233	16	51	22	1	510	768.714	#N/A	#N/A
7	117548606	ATGTGTGTGTGTGTGTGTG	ATGTGTGTGTG		7_117548606_ATGTGTGTGTGTGTGTGTG_ATGTGTGTGTG	intron_variant	MODIFIER	c.1210-19_1210-12dupGTGTGTGT	0	0	3000	853	75011	309	3942	298	2035	7662	12872.9	#N/A	#N/A
7	117548624	A	G		7_117548624_A_G	intron_variant	MODIFIER	c.1210-17G>A	0	0	1098	0	0	0	0	0	0	1	0.142857	#N/A	#N/A
7	117548624	T	G		7_117548624_T_G	intron_variant	MODIFIER	c.1210-17G>T	0	0	1098	0	0	0	0	0	0	1	0.142857	#N/A	#N/A
7	117548625	TG	TGTGTT		7_117548625_TG_TGTGTT	intron_variant	MODIFIER	c.1210-13_1210-10delGTTT	0	0	3000	40	7542	24	233	40	144	1222	1320.71	#N/A	#N/A
7	117548625	TGTG	TGTGTT		7_117548625_TGTG_TGTGTT	splice_region_variant&intron_variant	LOW	c.1210-7_1210-6delTT	0	0	3000	2	4	0	0	0	0	0	0.857143	#N/A	#N/A
7	117548625	TGTGTG	TGTGTT		7_117548625_TGTGTG_TGTGTT	intron_variant	MODIFIER	c.1210-11T>G	0	0	3000	0	1	0	1	0	0	0	0.285714	#N/A	#N/A
7	117548625	TGTGTGT	TGTGTT		7_117548625_TGTGTGT_TGTGTT	intron_variant	MODIFIER	c.1210-12_1210-11insG	0	0	3000	10	10	0	0	1	0	8	4.14286	#N/A	#N/A
7	117548625	TGTGTGTGT	TGTGTT		7_117548625_TGTGTGTGT_TGTGTT	intron_variant	MODIFIER	c.1210-12_1210-11insGTG	0	0	3000	0	0	0	0	0	1	0	0.142857	#N/A	#N/A
7	117548625	TGTGTGTGTGTGTTTT	TGTGTT		7_117548625_TGTGTGTGTGTGTTTT_TGTGTT	intron_variant	MODIFIER	c.1210-12_1210-11insGTGTGTGTTT	0	0	3000	1601	64690	142	1141	280	45	6421	10617.1	#N/A	#N/A
7	117548625	TGTGTGTTTT	TGTGTT		7_117548625_TGTGTGTTTT_TGTGTT	intron_variant	MODIFIER	c.1210-12_1210-11insGTTT	0	0	3000	23	319	0	3	0	0	33	54	#N/A	#N/A
7	117548625	TGTGTTT	TGTGTT		7_117548625_TGTGTTT_TGTGTT	splice_region_variant&intron_variant	LOW	c.1210-6dupT	0	0	3000	0	1	0	0	0	0	0	0.142857	#N/A	#N/A
7	117548625	TGTGTTTT	TGTGTT		7_117548625_TGTGTTTT_TGTGTT	splice_region_variant&intron_variant	LOW	c.1210-7_1210-6dupTT	0	0	3000	786	22071	32	458	84	43	2071	3649.29	#N/A	#N/A
7	117548625	TGTTGTT	TGTGTT		7_117548625_TGTTGTT_TGTGTT	intron_variant	MODIFIER	c.1210-14dupT	0	0	3000	0	8	0	0	0	2	36	6.57143	#N/A	#N/A
7	117548625	TGTTT	TGTGTT		7_117548625_TGTTT_TGTGTT	intron_variant	MODIFIER	c.1210-13delG	0	0	3000	838	26979	45	146	70	12	2586	4382.29	#N/A	#N/A
7	117548625	TGTTTGTT	TGTGTT		7_117548625_TGTTTGTT_TGTGTT	intron_variant	MODIFIER	c.1210-14_1210-13insTT	0	0	3000	8	1	0	4	0	22	4	5.57143	#N/A	#N/A
7	117548625	TGTTTT	TGTGTT		7_117548625_TGTTTT_TGTGTT	intron_variant	MODIFIER	c.1210-13G>T	0	0	3000	2	71	0	4	0	0	5	11.7143	#N/A	#N/A
7	117548625	TTGTT	TGTGTT		7_117548625_TTGTT_TGTGTT	intron_variant	MODIFIER	c.1210-15delG	0	0	3000	11	23	0	10	0	1	2	6.71429	#N/A	#N/A
7	117548625	TTTGTT	TGTGTT		7_117548625_TTTGTT_TGTGTT	intron_variant	MODIFIER	c.1210-15G>T	0	0	3000	0	0	0	1	0	0	0	0.142857	#N/A	#N/A
7	117548636	G	A		7_117548636_G_A	splice_region_variant&intron_variant	LOW	c.1210-5A>G	0	0	987	0	1	0	0	0	0	1	0.285714	#N/A	#N/A
7	117548638	T	C		7_117548638_T_C	splice_region_variant&intron_variant	LOW	c.1210-3C>T	0	0	1138	0	2	0	0	0	0	0	0.285714	#N/A	#N/A
7	117548642	T	G	am_class=likely_benign	7_117548642_T_G	missense_variant&splice_region_variant	MODERATE	c.1211G>T	p.Gly404Val	404/1480	943	0	0	0	0	1	0	0	0.142857	#N/A	#N/A
7	117548650	T	G		7_117548650_T_G	stop_gained	HIGH	c.1219G>T	p.Glu407*	407/1480	1396	0	0	0	1	0	0	0	0.142857	#N/A	#N/A
7	117548652	G	A		7_117548652_G_A	synonymous_variant	LOW	c.1221A>G	p.Glu407Glu	407/1480	1314	0	14	0	0	0	0	0	2	#N/A	#N/A
7	117548653	C	T		7_117548653_C_T	synonymous_variant	LOW	c.1222T>C	p.Leu408Leu	408/1480	1349	0	0	0	0	0	1	0	0.142857	#N/A	#N/A
7	117548653	G	T	am_class=likely_benign	7_117548653_G_T	missense_variant	MODERATE	c.1222T>G	p.Leu408Val	408/1480	1349	1	0	0	0	0	0	0	0.142857	#N/A	#N/A
7	117548657	A	T	am_class=likely_benign	7_117548657_A_T	missense_variant	MODERATE	c.1226T>A	p.Phe409Tyr	409/1480	1360	0	1	0	0	0	0	0	0.142857	#N/A	#N/A
7	117548657	C	T	am_class=likely_benign	7_117548657_C_T	missense_variant	MODERATE	c.1226T>C	p.Phe409Ser	409/1480	1360	0	1	0	0	0	0	0	0.142857	#N/A	#N/A
7	117548661	A	G		7_117548661_A_G	synonymous_variant	LOW	c.1230G>A	p.Glu410Glu	410/1480	1163	0	1	0	0	0	0	0	0.142857	#N/A	#N/A
7	117548665	GCGAAA	GCAAAA		7_117548665_GCGAAA_GCAAAA	synonymous_variant	LOW	c.1236A>G	p.Ala412Ala	412/1480	975	0	1	0	0	0	0	0	0.142857	#N/A	#N/A
7	117548671	G	C	am_class=likely_benign	7_117548671_G_C	missense_variant	MODERATE	c.1240C>G	p.Gln414Glu	414/1480	1513	0	1	0	0	0	0	0	0.142857	#N/A	#N/A
7	117548677	G	A	am_class=likely_benign	7_117548677_G_A	missense_variant	MODERATE	c.1246A>G	p.Asn416Asp	416/1480	1586	0	5	0	0	0	0	0	0.714286	#N/A	#N/A
7	117548693	T	C	am_class=likely_benign	7_117548693_T_C	missense_variant	MODERATE	c.1262C>T	p.Thr421Ile	421/1480	540	0	1	0	0	0	0	0	0.142857	#N/A	#N/A
7	117548694	G	T		7_117548694_G_T	synonymous_variant	LOW	c.1263T>G	p.Thr421Thr	421/1480	744	0	1	0	0	0	0	0	0.142857	#N/A	#N/A
7	117548700	C	T		7_117548700_C_T	synonymous_variant	LOW	c.1269T>C	p.Asn423Asn	423/1480	1511	0	3	0	0	0	0	1	0.571429	#N/A	#N/A
7	117548706	C	T		7_117548706_C_T	synonymous_variant	LOW	c.1275T>C	p.Asp425Asp	425/1480	923	0	3	0	0	0	0	0	0.428571	#N/A	#N/A
7	117548709	A	C	am_class=likely_benign	7_117548709_A_C	missense_variant	MODERATE	c.1278C>A	p.Asp426Glu	426/1480	1063	0	0	0	0	0	0	1	0.142857	#N/A	#N/A
7	117548713	C	CTCT		7_117548713_C_CTCT	conservative_inframe_deletion	MODERATE	c.1288_1290delTTC	p.Phe430del	430/1480	1674	0	1	0	0	0	0	0	0.142857	#N/A	#N/A
7	117548713	CTGT	CTCT		7_117548713_CTGT_CTCT	synonymous_variant	LOW	c.1284C>G	p.Leu428Leu	428/1480	1674	0	1	0	0	0	0	0	0.142857	#N/A	#N/A
7	117548713	GTCT	CTCT		7_117548713_GTCT_CTCT	missense_variant	MODERATE	c.1282C>G	p.Leu428Val	428/1480	1674	0	4	0	0	0	0	0	0.571429	#N/A	#N/A
7	117548713	TTCT	CTCT		7_117548713_TTCT_CTCT	missense_variant	MODERATE	c.1282C>T	p.Leu428Phe	428/1480	1674	0	0	0	1	0	0	0	0.142857	#N/A	#N/A
7	117548722	C	A	am_class=ambiguous	7_117548722_C_A	missense_variant	MODERATE	c.1291A>C	p.Ser431Arg	431/1480	1173	0	1	0	0	0	0	0	0.142857	#N/A	#N/A
7	117548722	T	A	am_class=likely_benign	7_117548722_T_A	missense_variant	MODERATE	c.1291A>T	p.Ser431Cys	431/1480	1173	0	1	0	0	0	0	0	0.142857	#N/A	#N/A
7	117548727	C	T		7_117548727_C_T	synonymous_variant	LOW	c.1296T>C	p.Asn432Asn	432/1480	71	0	2	0	0	0	0	0	0.285714	#N/A	#N/A
7	117548728	G	T	am_class=likely_benign	7_117548728_G_T	missense_variant	MODERATE	c.1297T>G	p.Phe433Val	433/1480	79	0	1	0	0	0	0	0	0.142857	#N/A	#N/A
7	117548731	G	T	am_class=likely_benign	7_117548731_G_T	missense_variant	MODERATE	c.1300T>G	p.Ser434Ala	434/1480	525	0	0	0	1	0	0	0	0.142857	#N/A	#N/A
7	117548734	A	C	am_class=likely_benign	7_117548734_A_C	missense_variant	MODERATE	c.1303C>A	p.Leu435Ile	435/1480	912	0	2	0	0	0	0	0	0.285714	#N/A	#N/A
7	117548735	G	T	am_class=likely_benign	7_117548735_G_T	missense_variant	MODERATE	c.1304T>G	p.Leu435Arg	435/1480	1427	0	1	0	0	0	0	1	0.285714	#N/A	#N/A
7	117548736	C	T		7_117548736_C_T	synonymous_variant	LOW	c.1305T>C	p.Leu435Leu	435/1480	1076	0	0	0	3	0	0	0	0.428571	#N/A	#N/A
7	117548749	A	G	am_class=likely_benign	7_117548749_A_G	missense_variant	MODERATE	c.1318G>A	p.Val440Ile	440/1480	803	0	1	0	0	0	0	0	0.142857	#N/A	#N/A
7	117548774	C	T	am_class=likely_benign	7_117548774_C_T	missense_variant	MODERATE	c.1343T>C	p.Ile448Thr	448/1480	1163	3	1	0	0	0	0	0	0.571429	#N/A	#N/A
7	117548777	G	A	am_class=likely_benign	7_117548777_G_A	missense_variant	MODERATE	c.1346A>G	p.Glu449Gly	449/1480	1488	0	25	0	2	0	0	0	3.85714	#N/A	#N/A
7	117548780	T	G	am_class=likely_benign	7_117548780_T_G	missense_variant	MODERATE	c.1349G>T	p.Arg450Ile	450/1480	732	0	1	0	0	0	0	0	0.142857	#N/A	#N/A
7	117548782	A	G	am_class=likely_pathogenic	7_117548782_A_G	missense_variant	MODERATE	c.1351G>A	p.Gly451Arg	451/1480	1026	0	1	0	1	0	0	0	0.285714	#N/A	#N/A
7	117548790	A	G		7_117548790_A_G	synonymous_variant	LOW	c.1359G>A	p.Leu453Leu	453/1480	797	0	1	0	0	0	0	0	0.142857	#N/A	#N/A
7	117548791	G	T	am_class=likely_benign	7_117548791_G_T	missense_variant	MODERATE	c.1360T>G	p.Leu454Val	454/1480	707	0	1	0	0	0	0	0	0.142857	#N/A	#N/A
7	117548794	T	G	am_class=likely_benign	7_117548794_T_G	missense_variant	MODERATE	c.1363G>T	p.Ala455Ser	455/1480	1012	0	2	0	0	0	0	0	0.285714	#N/A	#N/A
7	117548795	A	C	am_class=likely_pathogenic	7_117548795_A_C	missense_variant	MODERATE	c.1364C>A	p.Ala455Glu	455/1480	1653	0	38	0	0	0	1	4	6.14286	CF-causing	disease-causing
7	117548796	T	G		7_117548796_T_G	synonymous_variant	LOW	c.1365G>T	p.Ala455Ala	455/1480	1296	32	34	1	0	0	0	21	12.5714	#N/A	#N/A
7	117548797	A	G	am_class=likely_benign	7_117548797_A_G	missense_variant	MODERATE	c.1366G>A	p.Val456Ile	456/1480	911	0	6	0	0	0	0	0	0.857143	#N/A	#N/A
7	117548800	C	G	am_class=likely_pathogenic	7_117548800_C_G	missense_variant	MODERATE	c.1369G>C	p.Ala457Pro	457/1480	781	2	0	0	0	0	0	0	0.285714	#N/A	#N/A
7	117548800	T	G	am_class=likely_benign	7_117548800_T_G	missense_variant	MODERATE	c.1369G>T	p.Ala457Ser	457/1480	781	1	0	0	0	0	0	0	0.142857	#N/A	#N/A
7	117548819	A	G	am_class=likely_pathogenic	7_117548819_A_G	missense_variant	MODERATE	c.1388G>A	p.Gly463Asp	463/1480	794	0	3	0	0	0	0	0	0.428571	#N/A	#N/A
7	117548820	T	C		7_117548820_T_C	synonymous_variant	LOW	c.1389C>T	p.Gly463Gly	463/1480	396	0	1	0	0	0	0	0	0.142857	#N/A	#N/A
7	117548830	C	CT		7_117548830_C_CT	intron_variant	MODIFIER	c.1392+11delT	0	0	852	0	1	0	0	0	0	0	0.142857	#N/A	#N/A
7	117548833	C	T		7_117548833_C_T	intron_variant	MODIFIER	c.1392+10T>C	0	0	678	0	0	0	1	0	0	0	0.142857	#N/A	#N/A
7	117548834	T	TG		7_117548834_T_TG	intron_variant	MODIFIER	c.1392+12delG	0	0	1157	0	16	0	0	0	0	1	2.42857	#N/A	#N/A
7	117548834	TT	TG		7_117548834_TT_TG	intron_variant	MODIFIER	c.1392+12G>T	0	0	1157	0	1	0	0	0	0	0	0.142857	#N/A	#N/A
7	117548836	C	T		7_117548836_C_T	intron_variant	MODIFIER	c.1392+13T>C	0	0	789	0	0	0	0	1	0	0	0.142857	#N/A	#N/A
7	117548838	T	C		7_117548838_T_C	intron_variant	MODIFIER	c.1392+15C>T	0	0	958	0	1	0	0	0	0	0	0.142857	#N/A	#N/A
7	117548848	G	A		7_117548848_G_A	intron_variant	MODIFIER	c.1392+25A>G	0	0	776	0	5	0	0	0	0	1	0.857143	#N/A	#N/A
7	117548853	CT	C		7_117548853_CT_C	intron_variant	MODIFIER	c.1392+32dupT	0	0	772	0	1	0	0	0	0	0	0.142857	#N/A	#N/A
7	117548859	C	T		7_117548859_C_T	intron_variant	MODIFIER	c.1392+36T>C	0	0	837	0	2	0	0	0	0	0	0.285714	#N/A	#N/A
7	117548863	C	T		7_117548863_C_T	intron_variant	MODIFIER	c.1392+40T>C	0	0	567	0	0	0	0	0	1	0	0.142857	#N/A	#N/A
7	117548870	ATC	GTC		7_117548870_ATC_GTC	intron_variant	MODIFIER	c.1392+47G>A	0	0	763	0	9	0	0	0	0	0	1.28571	#N/A	#N/A
7	117548870	G	GTC		7_117548870_G_GTC	intron_variant	MODIFIER	c.1392+51_1392+52delCT	0	0	763	0	2	0	0	0	0	0	0.285714	#N/A	#N/A
7	117548874	CC	CT		7_117548874_CC_CT	intron_variant	MODIFIER	c.1392+52T>C	0	0	446	0	36	0	7	0	0	4	6.71429	#N/A	#N/A
7	117548874	CTT	CT		7_117548874_CTT_CT	intron_variant	MODIFIER	c.1392+60dupT	0	0	446	0	1	0	0	0	0	0	0.142857	#N/A	#N/A
7	117548876	A	T		7_117548876_A_T	intron_variant	MODIFIER	c.1392+53T>A	0	0	1096	0	1	0	0	0	0	0	0.142857	#N/A	#N/A
7	117548877	G	T		7_117548877_G_T	intron_variant	MODIFIER	c.1392+54T>G	0	0	1096	0	1	0	0	0	0	0	0.142857	#N/A	#N/A
7	117548878	A	T		7_117548878_A_T	intron_variant	MODIFIER	c.1392+55T>A	0	0	441	0	1	0	0	0	0	0	0.142857	#N/A	#N/A
7	117548881	CTTCTAGTTTG	TTTCTAGTTTG		7_117548881_CTTCTAGTTTG_TTTCTAGTTTG	intron_variant	MODIFIER	c.1392+58T>C	0	0	1626	0	0	0	0	1	0	0	0.142857	#N/A	#N/A
7	117548881	T	TTTCTAGTTTG		7_117548881_T_TTTCTAGTTTG	intron_variant	MODIFIER	c.1392+60_1392+69delTCTAGTTTGT	0	0	1626	0	4	0	0	0	0	0	0.571429	#N/A	#N/A
7	117548881	TTTCTAGTTTA	TTTCTAGTTTG		7_117548881_TTTCTAGTTTA_TTTCTAGTTTG	intron_variant	MODIFIER	c.1392+68G>A	0	0	1626	0	8	0	0	0	0	0	1.14286	#N/A	#N/A
7	117548881	TTTCTAGTTTC	TTTCTAGTTTG		7_117548881_TTTCTAGTTTC_TTTCTAGTTTG	intron_variant	MODIFIER	c.1392+68G>C	0	0	1626	0	550	0	0	2	0	37	84.1429	#N/A	#N/A
7	117548896	T	G		7_117548896_T_G	intron_variant	MODIFIER	c.1392+73G>T	0	0	474	4	3	0	0	0	0	0	1	#N/A	#N/A
7	117548899	C	G		7_117548899_C_G	intron_variant	MODIFIER	c.1392+76G>C	0	0	320	0	1	0	0	0	0	0	0.142857	#N/A	#N/A
7	117548900	A	G		7_117548900_A_G	intron_variant	MODIFIER	c.1392+77G>A	0	0	359	0	1	0	0	0	0	1	0.285714	#N/A	#N/A
7	117548901	T	A		7_117548901_T_A	intron_variant	MODIFIER	c.1392+78A>T	0	0	211	0	1	0	0	0	0	0	0.142857	#N/A	#N/A
7	117548904	T	G		7_117548904_T_G	intron_variant	MODIFIER	c.1392+81G>T	0	0	342	0	2	0	0	0	0	2	0.571429	#N/A	#N/A
7	117548906	G	A		7_117548906_G_A	intron_variant	MODIFIER	c.1392+83A>G	0	0	217	0	1	0	0	0	0	0	0.142857	#N/A	#N/A
7	117548907	C	T		7_117548907_C_T	intron_variant	MODIFIER	c.1392+84T>C	0	0	242	0	1	0	0	0	0	0	0.142857	#N/A	#N/A
7	117548917	T	A		7_117548917_T_A	intron_variant	MODIFIER	c.1392+94A>T	0	0	294	0	4	0	0	0	0	0	0.571429	#N/A	#N/A
7	117548918	G	A		7_117548918_G_A	intron_variant	MODIFIER	c.1392+95A>G	0	0	272	0	2	0	0	0	0	0	0.285714	#N/A	#N/A
7	117548921	T	C		7_117548921_T_C	intron_variant	MODIFIER	c.1392+98C>T	0	0	361	0	1	0	0	0	0	0	0.142857	#N/A	#N/A
7	117559364	A	C		7_117559364_A_C	intron_variant	MODIFIER	c.1393-100C>A	0	0	59	0	2	0	0	0	0	0	0.285714	#N/A	#N/A
7	117559364	T	C		7_117559364_T_C	intron_variant	MODIFIER	c.1393-100C>T	0	0	59	0	1	0	0	0	0	0	0.142857	#N/A	#N/A
7	117559374	C	T		7_117559374_C_T	intron_variant	MODIFIER	c.1393-90T>C	0	0	136	0	1	0	0	0	0	0	0.142857	#N/A	#N/A
7	117559375	G	A		7_117559375_G_A	intron_variant	MODIFIER	c.1393-89A>G	0	0	105	0	0	0	1	0	0	0	0.142857	#N/A	#N/A
7	117559376	C	T		7_117559376_C_T	intron_variant	MODIFIER	c.1393-88T>C	0	0	459	0	2	0	0	0	0	0	0.285714	#N/A	#N/A
7	117559379	C	A		7_117559379_C_A	intron_variant	MODIFIER	c.1393-85A>C	0	0	183	0	1	0	0	0	0	0	0.142857	#N/A	#N/A
7	117559379	G	A		7_117559379_G_A	intron_variant	MODIFIER	c.1393-85A>G	0	0	183	0	1	0	0	0	0	0	0.142857	#N/A	#N/A
7	117559380	A	C		7_117559380_A_C	intron_variant	MODIFIER	c.1393-84C>A	0	0	41	0	1	0	0	0	0	0	0.142857	#N/A	#N/A
7	117559386	A	C		7_117559386_A_C	intron_variant	MODIFIER	c.1393-78C>A	0	0	56	0	1	0	0	0	0	0	0.142857	#N/A	#N/A
7	117559390	C	G		7_117559390_C_G	intron_variant	MODIFIER	c.1393-74G>C	0	0	167	0	1	0	0	0	0	0	0.142857	#N/A	#N/A
7	117559398	G	A		7_117559398_G_A	intron_variant	MODIFIER	c.1393-66A>G	0	0	130	0	0	0	0	0	0	1	0.142857	#N/A	#N/A
7	117559405	A	G		7_117559405_A_G	intron_variant	MODIFIER	c.1393-59G>A	0	0	158	0	1	0	0	0	0	0	0.142857	#N/A	#N/A
7	117559406	A	C		7_117559406_A_C	intron_variant	MODIFIER	c.1393-58C>A	0	0	53	0	3	0	0	0	0	0	0.428571	#N/A	#N/A
7	117559409	A	G		7_117559409_A_G	intron_variant	MODIFIER	c.1393-55G>A	0	0	68	0	1	0	0	0	0	0	0.142857	#N/A	#N/A
7	117559411	A	G		7_117559411_A_G	intron_variant	MODIFIER	c.1393-53G>A	0	0	102	0	1	0	0	0	0	0	0.142857	#N/A	#N/A
7	117559412	G	A		7_117559412_G_A	intron_variant	MODIFIER	c.1393-52A>G	0	0	192	0	1	0	0	0	0	0	0.142857	#N/A	#N/A
7	117559414	C	T		7_117559414_C_T	intron_variant	MODIFIER	c.1393-50T>C	0	0	358	1	0	0	0	0	0	0	0.142857	#N/A	#N/A
7	117559415	A	C		7_117559415_A_C	intron_variant	MODIFIER	c.1393-49C>A	0	0	56	0	3	0	0	0	0	0	0.428571	#N/A	#N/A
7	117559417	C	T		7_117559417_C_T	intron_variant	MODIFIER	c.1393-47T>C	0	0	39	0	1	0	0	0	0	0	0.142857	#N/A	#N/A
7	117559421	A	C		7_117559421_A_C	intron_variant	MODIFIER	c.1393-43C>A	0	0	404	0	1	0	0	0	0	0	0.142857	#N/A	#N/A
7	117559426	C	T		7_117559426_C_T	intron_variant	MODIFIER	c.1393-38T>C	0	0	326	0	0	0	0	0	1	0	0.142857	#N/A	#N/A
7	117559434	G	T		7_117559434_G_T	intron_variant	MODIFIER	c.1393-30T>G	0	0	198	0	2	0	0	0	0	0	0.285714	#N/A	#N/A
7	117559437	A	C		7_117559437_A_C	intron_variant	MODIFIER	c.1393-27C>A	0	0	57	0	3	0	0	0	0	0	0.428571	#N/A	#N/A
7	117559438	A	C		7_117559438_A_C	intron_variant	MODIFIER	c.1393-26C>A	0	0	486	0	1	0	0	0	0	1	0.285714	#N/A	#N/A
7	117559438	G	C		7_117559438_G_C	intron_variant	MODIFIER	c.1393-26C>G	0	0	486	0	0	0	0	0	0	2	0.285714	#N/A	#N/A
7	117559444	G	A		7_117559444_G_A	intron_variant	MODIFIER	c.1393-20A>G	0	0	260	0	5	0	0	0	0	0	0.714286	#N/A	#N/A
7	117559456	AT	A		7_117559456_AT_A	splice_region_variant&intron_variant	LOW	c.1393-5dupT	0	0	485	0	3	0	0	0	0	0	0.428571	#N/A	#N/A
7	117559458	C	T		7_117559458_C_T	splice_region_variant&intron_variant	LOW	c.1393-6T>C	0	0	932	0	20	0	0	0	0	1	3	#N/A	#N/A
7	117559460	T	C		7_117559460_T_C	splice_region_variant&intron_variant	LOW	c.1393-4C>T	0	0	182	0	0	0	0	0	0	1	0.142857	#N/A	#N/A
7	117559466	A	T		7_117559466_A_T	splice_region_variant&synonymous_variant	LOW	c.1395T>A	p.Thr465Thr	465/1480	274	0	4	0	0	0	0	0	0.571429	#N/A	#N/A
7	117559477	C	T	am_class=likely_pathogenic	7_117559477_C_T	missense_variant	MODERATE	c.1406T>C	p.Met469Thr	469/1480	381	0	0	0	1	0	0	0	0.142857	#N/A	#N/A
7	117559482	G	A	am_class=likely_benign	7_117559482_G_A	missense_variant	MODERATE	c.1411A>G	p.Ile471Val	471/1480	360	0	1	0	0	0	0	0	0.142857	#N/A	#N/A
7	117559485	AT	A		7_117559485_AT_A	frameshift_variant	HIGH	c.1415dupT	p.Met472fs	472/1480	807	0	1	0	0	0	0	0	0.142857	#N/A	#N/A
7	117559491	C	G	am_class=likely_pathogenic	7_117559491_C_G	missense_variant	MODERATE	c.1420G>C	p.Glu474Gln	474/1480	483	0	1	0	0	0	0	1	0.285714	#N/A	#N/A
7	117559493	G	A		7_117559493_G_A	synonymous_variant	LOW	c.1422A>G	p.Glu474Glu	474/1480	407	0	0	1	0	0	0	0	0.142857	#N/A	#N/A
7	117559494	A	C	am_class=likely_benign	7_117559494_A_C	missense_variant	MODERATE	c.1423C>A	p.Leu475Met	475/1480	223	0	1	0	0	0	0	0	0.142857	#N/A	#N/A
7	117559508	A	G		7_117559508_A_G	synonymous_variant	LOW	c.1437G>A	p.Glu479Glu	479/1480	1053	0	2	0	0	0	0	1	0.428571	#N/A	#N/A
7	117559515	G	A	am_class=likely_benign	7_117559515_G_A	missense_variant	MODERATE	c.1444A>G	p.Ile482Val	482/1480	594	0	2	0	0	0	0	0	0.285714	#N/A	#N/A
7	117559522	G	A	am_class=likely_pathogenic	7_117559522_G_A	missense_variant	MODERATE	c.1451A>G	p.His484Arg	484/1480	513	0	9	0	0	0	0	2	1.57143	#N/A	#N/A
7	117559532	G	A		7_117559532_G_A	synonymous_variant	LOW	c.1461A>G	p.Arg487Arg	487/1480	374	0	0	0	1	0	0	0	0.142857	#N/A	#N/A
7	117559543	T	G	am_class=likely_pathogenic	7_117559543_T_G	missense_variant	MODERATE	c.1472G>T	p.Cys491Phe	491/1480	775	0	5	0	0	0	0	0	0.714286	#N/A	#N/A
7	117559546	A	C	am_class=ambiguous	7_117559546_A_C	missense_variant	MODERATE	c.1475C>A	p.Ser492Tyr	492/1480	590	0	1	0	0	0	0	0	0.142857	#N/A	#N/A
7	117559547	C	T		7_117559547_C_T	synonymous_variant	LOW	c.1476T>C	p.Ser492Ser	492/1480	301	0	1	0	0	0	0	0	0.142857	#N/A	#N/A
7	117559551	G	T	am_class=likely_benign	7_117559551_G_T	missense_variant	MODERATE	c.1480T>G	p.Phe494Val	494/1480	437	0	5	0	0	0	0	0	0.714286	#N/A	#N/A
7	117559555	T	C	am_class=likely_pathogenic	7_117559555_T_C	missense_variant	MODERATE	c.1484C>T	p.Ser495Phe	495/1480	695	0	4	0	2	0	0	2	1.14286	#N/A	#N/A
7	117559560	G	A	am_class=likely_benign	7_117559560_G_A	missense_variant	MODERATE	c.1489A>G	p.Ile497Val	497/1480	465	0	0	0	0	0	0	1	0.142857	#N/A	#N/A
7	117559563	G	A	am_class=likely_benign	7_117559563_G_A	missense_variant	MODERATE	c.1492A>G	p.Met498Val	498/1480	561	0	1	0	0	0	0	0	0.142857	#N/A	#N/A
7	117559566	A	C	am_class=ambiguous	7_117559566_A_C	missense_variant	MODERATE	c.1495C>A	p.Pro499Thr	499/1480	647	0	0	1	0	0	0	0	0.142857	#N/A	#N/A
7	117559566	T	C	am_class=ambiguous	7_117559566_T_C	missense_variant	MODERATE	c.1495C>T	p.Pro499Ser	499/1480	647	0	13	0	0	0	0	0	1.85714	VUS4	unclassified
7	117559586	TACC	TATC		7_117559586_TACC_TATC	missense_variant	MODERATE	c.1517T>C	p.Ile506Thr	506/1480	1044	0	1	0	0	0	0	0	0.142857	CF-causing	disease-causing
7	117559586	TATA	TATC		7_117559586_TATA_TATC	synonymous_variant	LOW	c.1518C>A	p.Ile506Ile	506/1480	1044	1	0	0	1	0	0	0	0.285714	#N/A	#N/A
7	117559586	TATG	TATC		7_117559586_TATG_TATC	missense_variant	MODERATE	c.1518C>G	p.Ile506Met	506/1480	1044	0	9	0	0	0	0	3	1.71429	VUS4	unclassified
7	117559586	TCTC	TATC		7_117559586_TCTC_TATC	missense_variant	MODERATE	c.1516A>C	p.Ile506Leu	506/1480	1044	0	126	1	0	5	0	27	22.7143	VUS4	unclassified
7	117559586	TGTC	TATC		7_117559586_TGTC_TATC	missense_variant	MODERATE	c.1516A>G	p.Ile506Val	506/1480	1044	0	0	0	2	0	0	0	0.285714	VUS4	unclassified
7	117559590	ATCA	ATCT		7_117559590_ATCA_ATCT	missense_variant	MODERATE	c.1522T>A	p.Phe508Ile	508/1480	1426	0	0	0	0	0	0	1	0.142857	#N/A	#N/A
7	117559590	ATCC	ATCT		7_117559590_ATCC_ATCT	missense_variant	MODERATE	c.1522T>C	p.Phe508Leu	508/1480	1426	0	3	0	0	0	0	0	0.428571	#N/A	#N/A
7	117559590	ATCG	ATCT		7_117559590_ATCG_ATCT	missense_variant	MODERATE	c.1522T>G	p.Phe508Val	508/1480	1426	0	113	0	0	0	0	9	17.4286	#N/A	#N/A
7	117559590	GTCT	ATCT		7_117559590_GTCT_ATCT	missense_variant	MODERATE	c.1519A>G	p.Ile507Val	507/1480	1426	0	2	0	0	0	0	0	0.285714	#N/A	#N/A
7	117559594	A	T	am_class=likely_pathogenic	7_117559594_A_T	missense_variant	MODERATE	c.1523T>A	p.Phe508Tyr	508/1480	933	1	0	0	0	0	0	0	0.142857	#N/A	#N/A
7	117559602	C	T	am_class=likely_benign	7_117559602_C_T	missense_variant	MODERATE	c.1531T>C	p.Ser511Pro	511/1480	294	0	1	0	0	0	0	0	0.142857	#N/A	#N/A
7	117559603	T	C	am_class=likely_benign	7_117559603_T_C	missense_variant	MODERATE	c.1532C>T	p.Ser511Phe	511/1480	284	0	1	0	0	0	0	0	0.142857	#N/A	#N/A
7	117559604	T	C		7_117559604_T_C	synonymous_variant	LOW	c.1533C>T	p.Ser511Ser	511/1480	653	0	3	0	0	0	0	0	0.428571	#N/A	#N/A
7	117559613	G	A		7_117559613_G_A	synonymous_variant	LOW	c.1542A>G	p.Glu514Glu	514/1480	718	0	1	0	0	0	0	0	0.142857	#N/A	#N/A
7	117559619	C	A	am_class=likely_pathogenic	7_117559619_C_A	missense_variant	MODERATE	c.1548A>C	p.Arg516Ser	516/1480	320	0	2	0	0	0	0	0	0.285714	#N/A	#N/A
7	117559626	C	A	am_class=likely_pathogenic	7_117559626_C_A	missense_variant	MODERATE	c.1555A>C	p.Ser519Arg	519/1480	684	0	0	0	0	0	0	1	0.142857	#N/A	#N/A
7	117559626	G	A	am_class=likely_benign	7_117559626_G_A	missense_variant	MODERATE	c.1555A>G	p.Ser519Gly	519/1480	684	0	5	0	0	0	0	0	0.714286	undefined	unclassified
7	117559629	T	G	am_class=likely_pathogenic	7_117559629_T_G	missense_variant	MODERATE	c.1558G>T	p.Val520Phe	520/1480	744	0	29	0	0	0	0	4	4.71429	CF-causing	disease-causing
7	117559632	C	A	am_class=likely_benign	7_117559632_C_A	missense_variant	MODERATE	c.1561A>C	p.Ile521Leu	521/1480	689	1	0	0	0	0	0	0	0.142857	#N/A	#N/A
7	117559632	G	A	am_class=likely_benign	7_117559632_G_A	missense_variant	MODERATE	c.1561A>G	p.Ile521Val	521/1480	689	0	6	0	0	0	0	0	0.857143	#N/A	#N/A
7	117559638	A	G	am_class=ambiguous	7_117559638_A_G	missense_variant	MODERATE	c.1567G>A	p.Ala523Thr	523/1480	355	0	0	1	0	0	0	0	0.142857	#N/A	#N/A
7	117559640	G	A		7_117559640_G_A	synonymous_variant	LOW	c.1569A>G	p.Ala523Ala	523/1480	476	0	0	0	1	0	0	0	0.142857	#N/A	#N/A
7	117559654	C	A	am_class=likely_benign	7_117559654_C_A	missense_variant&splice_region_variant	MODERATE	c.1583A>C	p.Glu528Ala	528/1480	703	0	12	0	0	0	0	0	1.71429	VUS4	unclassified
7	117559665	G	T		7_117559665_G_T	intron_variant	MODIFIER	c.1584+10T>G	0	0	443	0	5	0	0	0	0	0	0.714286	#N/A	#N/A
7	117559666	T	A		7_117559666_T_A	intron_variant	MODIFIER	c.1584+11A>T	0	0	288	0	0	0	0	0	2	0	0.285714	#N/A	#N/A
7	117559668	A	G		7_117559668_A_G	intron_variant	MODIFIER	c.1584+13G>A	0	0	243	1	1	0	0	0	0	0	0.285714	#N/A	#N/A
7	117559669	C	T		7_117559669_C_T	intron_variant	MODIFIER	c.1584+14T>C	0	0	331	0	2	0	0	0	0	0	0.285714	#N/A	#N/A
7	117559670	A	G		7_117559670_A_G	intron_variant	MODIFIER	c.1584+15G>A	0	0	720	0	2	0	0	0	0	0	0.285714	#N/A	#N/A
7	117559672	G	A		7_117559672_G_A	intron_variant	MODIFIER	c.1584+17A>G	0	0	179	0	2	0	0	0	0	0	0.285714	#N/A	#N/A
7	117559675	A	C		7_117559675_A_C	intron_variant	MODIFIER	c.1584+20C>A	0	0	59	0	2	0	0	0	0	0	0.285714	#N/A	#N/A
7	117559678	C	T		7_117559678_C_T	intron_variant	MODIFIER	c.1584+23T>C	0	0	154	0	1	0	0	0	0	0	0.142857	#N/A	#N/A
7	117559682	A	AT		7_117559682_A_AT	intron_variant	MODIFIER	c.1584+29delT	0	0	223	0	2	0	0	0	0	0	0.285714	#N/A	#N/A
7	117559682	AC	AT		7_117559682_AC_AT	intron_variant	MODIFIER	c.1584+28T>C	0	0	223	0	2	0	0	0	0	0	0.285714	#N/A	#N/A
7	117559684	G	T		7_117559684_G_T	intron_variant	MODIFIER	c.1584+29T>G	0	0	388	0	6	0	0	0	0	0	0.857143	#N/A	#N/A
7	117559688	A	C		7_117559688_A_C	intron_variant	MODIFIER	c.1584+33C>A	0	0	69	0	7	0	0	0	0	0	1	#N/A	#N/A
7	117559689	C	A		7_117559689_C_A	intron_variant	MODIFIER	c.1584+34A>C	0	0	207	0	0	0	0	0	0	1	0.142857	#N/A	#N/A
7	117559693	A	G		7_117559693_A_G	intron_variant	MODIFIER	c.1584+38G>A	0	0	41	0	1	0	0	0	0	0	0.142857	#N/A	#N/A
7	117559694	T	A		7_117559694_T_A	intron_variant	MODIFIER	c.1584+39A>T	0	0	44	0	1	0	0	0	0	0	0.142857	#N/A	#N/A
7	117559696	A	C		7_117559696_A_C	intron_variant	MODIFIER	c.1584+41C>A	0	0	350	0	9	0	0	0	0	1	1.42857	#N/A	#N/A
7	117559697	T	C		7_117559697_T_C	intron_variant	MODIFIER	c.1584+42C>T	0	0	156	0	2	0	0	0	0	0	0.285714	#N/A	#N/A
7	117559698	A	C		7_117559698_A_C	intron_variant	MODIFIER	c.1584+43C>A	0	0	53	0	2	0	0	0	0	0	0.285714	#N/A	#N/A
7	117559700	C	T		7_117559700_C_T	intron_variant	MODIFIER	c.1584+45T>C	0	0	296	0	5	0	0	0	0	0	0.714286	#N/A	#N/A
7	117559701	A	C		7_117559701_A_C	intron_variant	MODIFIER	c.1584+46C>A	0	0	50	0	2	0	0	0	0	0	0.285714	#N/A	#N/A
7	117559702	G	A		7_117559702_G_A	intron_variant	MODIFIER	c.1584+47A>G	0	0	43	0	1	0	0	0	0	0	0.142857	#N/A	#N/A
7	117559703	A	C		7_117559703_A_C	intron_variant	MODIFIER	c.1584+48C>A	0	0	53	0	4	0	0	0	0	0	0.571429	#N/A	#N/A
7	117559705	A	C		7_117559705_A_C	intron_variant	MODIFIER	c.1584+50C>A	0	0	726	0	3	0	0	0	0	0	0.428571	#N/A	#N/A
7	117559706	A	T		7_117559706_A_T	intron_variant	MODIFIER	c.1584+51T>A	0	0	59	0	2	0	0	0	0	0	0.285714	#N/A	#N/A
7	117559707	G	A		7_117559707_G_A	intron_variant	MODIFIER	c.1584+52A>G	0	0	50	0	1	0	0	0	0	0	0.142857	#N/A	#N/A
7	117559708	A	C		7_117559708_A_C	intron_variant	MODIFIER	c.1584+53C>A	0	0	350	0	35	0	0	0	0	1	5.14286	#N/A	#N/A
7	117559708	T	C		7_117559708_T_C	intron_variant	MODIFIER	c.1584+53C>T	0	0	350	0	1	0	0	0	0	0	0.142857	#N/A	#N/A
7	117559709	A	C		7_117559709_A_C	intron_variant	MODIFIER	c.1584+54C>A	0	0	124	0	2	0	0	0	0	0	0.285714	#N/A	#N/A
7	117559709	T	C		7_117559709_T_C	intron_variant	MODIFIER	c.1584+54C>T	0	0	124	0	1	0	0	0	0	0	0.142857	#N/A	#N/A
7	117559710	A	C		7_117559710_A_C	intron_variant	MODIFIER	c.1584+55C>A	0	0	93	0	4	0	0	0	0	0	0.571429	#N/A	#N/A
7	117559710	G	C		7_117559710_G_C	intron_variant	MODIFIER	c.1584+55C>G	0	0	93	0	1	0	0	0	0	0	0.142857	#N/A	#N/A
7	117559713	A	AT		7_117559713_A_AT	intron_variant	MODIFIER	c.1584+60delT	0	0	65	0	1	0	0	0	0	0	0.142857	#N/A	#N/A
7	117559715	A	T		7_117559715_A_T	intron_variant	MODIFIER	c.1584+60T>A	0	0	53	0	1	0	0	0	0	0	0.142857	#N/A	#N/A
7	117559716	G	A		7_117559716_G_A	intron_variant	MODIFIER	c.1584+61A>G	0	0	192	0	3	0	0	0	0	0	0.428571	#N/A	#N/A
7	117559718	G	A		7_117559718_G_A	intron_variant	MODIFIER	c.1584+63A>G	0	0	133	1	0	0	0	0	0	0	0.142857	#N/A	#N/A
7	117559719	C	T		7_117559719_C_T	intron_variant	MODIFIER	c.1584+64T>C	0	0	246	1	1	0	0	2	0	1	0.714286	undefined	unclassified
7	117559724	A	G		7_117559724_A_G	intron_variant	MODIFIER	c.1584+69G>A	0	0	44	0	1	0	0	0	0	0	0.142857	#N/A	#N/A
7	117559726	A	C		7_117559726_A_C	intron_variant	MODIFIER	c.1584+71C>A	0	0	50	0	5	0	0	0	0	0	0.714286	#N/A	#N/A
7	117559729	T	C		7_117559729_T_C	intron_variant	MODIFIER	c.1584+74C>T	0	0	99	0	1	0	0	0	0	0	0.142857	#N/A	#N/A
7	117559733	C	T		7_117559733_C_T	intron_variant	MODIFIER	c.1584+78T>C	0	0	127	0	3	0	0	0	0	0	0.428571	#N/A	#N/A
7	117559735	A	C		7_117559735_A_C	intron_variant	MODIFIER	c.1584+80C>A	0	0	56	0	5	0	0	0	0	0	0.714286	#N/A	#N/A
7	117559739	A	C		7_117559739_A_C	intron_variant	MODIFIER	c.1584+84C>A	0	0	303	1	33	0	0	0	0	1	5	#N/A	#N/A
7	117559739	T	C		7_117559739_T_C	intron_variant	MODIFIER	c.1584+84C>T	0	0	303	0	5	0	0	0	0	1	0.857143	#N/A	#N/A
7	117559744	A	AGT		7_117559744_A_AGT	intron_variant	MODIFIER	c.1584+90_1584+91delGT	0	0	220	0	0	0	0	0	0	1	0.142857	#N/A	#N/A
7	117559744	AAT	AGT		7_117559744_AAT_AGT	intron_variant	MODIFIER	c.1584+90G>A	0	0	220	0	1	0	0	0	0	0	0.142857	#N/A	#N/A
7	117559747	A	C		7_117559747_A_C	intron_variant	MODIFIER	c.1584+92C>A	0	0	155	0	1	0	0	0	0	0	0.142857	#N/A	#N/A
7	117559747	T	C		7_117559747_T_C	intron_variant	MODIFIER	c.1584+92C>T	0	0	155	0	1	0	0	0	0	0	0.142857	#N/A	#N/A
7	117559748	A	T		7_117559748_A_T	intron_variant	MODIFIER	c.1584+93T>A	0	0	53	0	1	0	0	0	0	0	0.142857	#N/A	#N/A
7	117559749	G	A		7_117559749_G_A	intron_variant	MODIFIER	c.1584+94A>G	0	0	319	0	31	0	0	0	0	1	4.57143	#N/A	#N/A
7	117559751	G	A		7_117559751_G_A	intron_variant	MODIFIER	c.1584+96A>G	0	0	254	0	41	0	0	0	0	2	6.14286	#N/A	#N/A
7	117559752	A	T		7_117559752_A_T	intron_variant	MODIFIER	c.1584+97T>A	0	0	56	1	0	0	0	0	0	0	0.142857	#N/A	#N/A
7	117559753	G	A		7_117559753_G_A	intron_variant	MODIFIER	c.1584+98A>G	0	0	167	0	1	0	0	0	0	0	0.142857	#N/A	#N/A
7	117559754	A	T		7_117559754_A_T	intron_variant	MODIFIER	c.1584+99T>A	0	0	203	0	3	0	0	0	0	0	0.428571	#N/A	#N/A
7	117587645	A	G		7_117587645_A_G	intron_variant	MODIFIER	c.1585-94G>A	0	0	158	0	1	0	0	0	0	0	0.142857	#N/A	#N/A
7	117587648	C	A		7_117587648_C_A	intron_variant	MODIFIER	c.1585-91A>C	0	0	185	0	2	0	0	0	0	0	0.285714	#N/A	#N/A
7	117587651	C	T		7_117587651_C_T	intron_variant	MODIFIER	c.1585-88T>C	0	0	201	0	2	0	0	0	0	0	0.285714	#N/A	#N/A
7	117587658	T	A		7_117587658_T_A	intron_variant	MODIFIER	c.1585-81A>T	0	0	68	0	1	0	0	0	0	0	0.142857	#N/A	#N/A
7	117587659	A	C		7_117587659_A_C	intron_variant	MODIFIER	c.1585-80C>A	0	0	50	0	0	0	0	0	0	1	0.142857	#N/A	#N/A
7	117587668	C	G		7_117587668_C_G	intron_variant	MODIFIER	c.1585-71G>C	0	0	161	0	0	0	0	0	0	1	0.142857	#N/A	#N/A
7	117587672	G	A		7_117587672_G_A	intron_variant	MODIFIER	c.1585-67A>G	0	0	68	0	2	0	0	0	0	0	0.285714	#N/A	#N/A
7	117587676	A	G		7_117587676_A_G	intron_variant	MODIFIER	c.1585-63G>A	0	0	155	0	0	0	0	0	0	1	0.142857	#N/A	#N/A
7	117587677	A	C		7_117587677_A_C	intron_variant	MODIFIER	c.1585-62C>A	0	0	167	0	5	0	0	0	0	0	0.714286	#N/A	#N/A
7	117587682	A	C		7_117587682_A_C	intron_variant	MODIFIER	c.1585-57C>A	0	0	50	0	2	0	0	0	0	0	0.285714	#N/A	#N/A
7	117587687	A	T		7_117587687_A_T	intron_variant	MODIFIER	c.1585-52T>A	0	0	53	0	4	0	2	0	0	0	0.857143	#N/A	#N/A
7	117587688	A	C		7_117587688_A_C	intron_variant	MODIFIER	c.1585-51C>A	0	0	47	0	1	0	0	0	0	0	0.142857	#N/A	#N/A
7	117587691	T	A		7_117587691_T_A	intron_variant	MODIFIER	c.1585-48A>T	0	0	140	0	3	0	0	0	0	0	0.428571	#N/A	#N/A
7	117587692	C	T		7_117587692_C_T	intron_variant	MODIFIER	c.1585-47T>C	0	0	127	0	1	0	0	0	0	0	0.142857	#N/A	#N/A
7	117587696	A	G		7_117587696_A_G	intron_variant	MODIFIER	c.1585-43G>A	0	0	44	0	1	0	0	0	0	0	0.142857	#N/A	#N/A
7	117587697	G	C		7_117587697_G_C	intron_variant	MODIFIER	c.1585-42C>G	0	0	138	0	3	0	0	0	0	0	0.428571	#N/A	#N/A
7	117587700	G	A		7_117587700_G_A	intron_variant	MODIFIER	c.1585-39A>G	0	0	38	0	1	0	0	0	0	0	0.142857	#N/A	#N/A
7	117587701	A	C		7_117587701_A_C	intron_variant	MODIFIER	c.1585-38C>A	0	0	47	0	2	0	0	0	0	0	0.285714	#N/A	#N/A
7	117587703	G	A		7_117587703_G_A	intron_variant	MODIFIER	c.1585-36A>G	0	0	359	0	3	0	0	0	0	1	0.571429	#N/A	#N/A
7	117587707	T	G		7_117587707_T_G	intron_variant	MODIFIER	c.1585-32G>T	0	0	56	0	0	0	0	0	0	1	0.142857	#N/A	#N/A
7	117587711	A	C		7_117587711_A_C	intron_variant	MODIFIER	c.1585-28C>A	0	0	44	0	2	0	0	0	0	0	0.285714	#N/A	#N/A
7	117587713	A	C		7_117587713_A_C	intron_variant	MODIFIER	c.1585-26C>A	0	0	41	0	1	0	0	0	0	0	0.142857	#N/A	#N/A
7	117587715	A	C		7_117587715_A_C	intron_variant	MODIFIER	c.1585-24C>A	0	0	345	0	11	0	0	0	0	0	1.57143	#N/A	#N/A
7	117587715	T	C		7_117587715_T_C	intron_variant	MODIFIER	c.1585-24C>T	0	0	345	0	1	0	0	0	0	0	0.142857	#N/A	#N/A
7	117587725	A	AT		7_117587725_A_AT	intron_variant	MODIFIER	c.1585-9delT	0	0	359	0	2	0	0	0	0	0	0.285714	#N/A	#N/A
7	117587725	AG	AT		7_117587725_AG_AT	intron_variant	MODIFIER	c.1585-13T>G	0	0	359	0	1	0	0	0	0	0	0.142857	#N/A	#N/A
7	117587725	GT	AT		7_117587725_GT_AT	intron_variant	MODIFIER	c.1585-14A>G	0	0	359	0	0	0	0	0	0	1	0.142857	#N/A	#N/A
7	117587730	G	T		7_117587730_G_T	intron_variant	MODIFIER	c.1585-9T>G	0	0	47	0	1	0	0	0	0	0	0.142857	#N/A	#N/A
7	117587732	A	G		7_117587732_A_G	splice_region_variant&intron_variant	LOW	c.1585-7G>A	0	0	462	0	9	0	0	0	0	0	1.28571	#N/A	#N/A
7	117587732	C	G		7_117587732_C_G	splice_region_variant&intron_variant	LOW	c.1585-7G>C	0	0	462	0	1	0	0	0	0	0	0.142857	#N/A	#N/A
7	117587734	C	A		7_117587734_C_A	splice_region_variant&intron_variant	LOW	c.1585-5A>C	0	0	278	0	0	0	1	0	0	0	0.142857	#N/A	#N/A
7	117587734	G	A		7_117587734_G_A	splice_region_variant&intron_variant	LOW	c.1585-5A>G	0	0	278	1	0	0	0	0	0	0	0.142857	#N/A	#N/A
7	117587735	G	A		7_117587735_G_A	splice_region_variant&intron_variant	LOW	c.1585-4A>G	0	0	280	0	0	0	2	0	0	0	0.285714	#N/A	#N/A
7	117587736	C	T		7_117587736_C_T	splice_region_variant&intron_variant	LOW	c.1585-3T>C	0	0	343	0	2	0	0	0	0	0	0.285714	undefined	unclassified
7	117587737	T	A		7_117587737_T_A	splice_acceptor_variant&intron_variant	HIGH	c.1585-2A>T	0	0	277	0	0	0	0	0	0	1	0.142857	#N/A	#N/A
7	117587743	G	T	am_class=likely_pathogenic	7_117587743_G_T	missense_variant	MODERATE	c.1589T>G	p.Ile530Ser	530/1480	75	0	1	0	0	0	0	0	0.142857	#N/A	#N/A
7	117587757	A	G	am_class=likely_benign	7_117587757_A_G	missense_variant	MODERATE	c.1603G>A	p.Glu535Lys	535/1480	325	0	2	0	0	0	0	1	0.428571	VUS2	unclassified
7	117587758	G	A	am_class=likely_benign	7_117587758_G_A	missense_variant	MODERATE	c.1604A>G	p.Glu535Gly	535/1480	384	0	3	0	0	0	0	0	0.428571	#N/A	#N/A
7	117587759	A	G		7_117587759_A_G	synonymous_variant	LOW	c.1605G>A	p.Glu535Glu	535/1480	533	0	1	0	0	0	0	1	0.285714	#N/A	#N/A
7	117587766	C	A	am_class=likely_benign	7_117587766_C_A	missense_variant	MODERATE	c.1612A>C	p.Asn538His	538/1480	258	1	0	0	0	0	0	0	0.142857	#N/A	#N/A
7	117587766	G	A	am_class=likely_benign	7_117587766_G_A	missense_variant	MODERATE	c.1612A>G	p.Asn538Asp	538/1480	258	0	2	0	0	0	0	0	0.285714	#N/A	#N/A
7	117587768	A	T	am_class=likely_benign	7_117587768_A_T	missense_variant	MODERATE	c.1614T>A	p.Asn538Lys	538/1480	282	0	0	0	0	0	0	1	0.142857	#N/A	#N/A
7	117587769	G	A	am_class=likely_benign	7_117587769_G_A	missense_variant	MODERATE	c.1615A>G	p.Ile539Val	539/1480	371	0	1	0	0	0	0	1	0.285714	#N/A	#N/A
7	117587773	G	T	am_class=likely_benign	7_117587773_G_T	missense_variant	MODERATE	c.1619T>G	p.Val540Gly	540/1480	301	0	1	0	0	0	0	0	0.142857	#N/A	#N/A
7	117587774	C	T		7_117587774_C_T	synonymous_variant	LOW	c.1620T>C	p.Val540Val	540/1480	674	0	0	0	1	0	0	0	0.142857	#N/A	#N/A
7	117587776	C	T	am_class=likely_pathogenic	7_117587776_C_T	missense_variant	MODERATE	c.1622T>C	p.Leu541Pro	541/1480	413	0	3	0	0	0	0	0	0.428571	#N/A	#N/A
7	117587784	T	G	am_class=ambiguous	7_117587784_T_G	missense_variant	MODERATE	c.1630G>T	p.Gly544Cys	544/1480	565	0	0	0	0	1	0	0	0.142857	#N/A	#N/A
7	117587787	A	G	am_class=likely_pathogenic	7_117587787_A_G	missense_variant	MODERATE	c.1633G>A	p.Gly545Arg	545/1480	355	0	3	0	0	0	0	0	0.428571	#N/A	#N/A
7	117587790	T	A	am_class=likely_benign	7_117587790_T_A	missense_variant	MODERATE	c.1636A>T	p.Ile546Phe	546/1480	350	0	0	0	1	0	0	0	0.142857	#N/A	#N/A
7	117587794	G	C	am_class=ambiguous	7_117587794_G_C	missense_variant	MODERATE	c.1640C>G	p.Thr547Arg	547/1480	290	0	2	0	0	0	0	0	0.285714	#N/A	#N/A
7	117587801	GG	TG		7_117587801_GG_TG	missense_variant	MODERATE	c.1647T>G	p.Ser549Arg	549/1480	496	0	4	0	0	0	0	0	0.571429	CF-causing	disease-causing
7	117587801	T	TG		7_117587801_T_TG	frameshift_variant	HIGH	c.1649delG	p.Gly550fs	550/1480	496	0	1	0	0	0	0	0	0.142857	#N/A	#N/A
7	117587804	G	A		7_117587804_G_A	synonymous_variant	LOW	c.1650A>G	p.Gly550Gly	550/1480	69	0	1	0	0	0	0	0	0.142857	#N/A	#N/A
7	117587824	AT	CT	am_class=likely_pathogenic	7_117587824_AT_CT	missense_variant	MODERATE	c.1670C>A	p.Ser557Tyr	557/1480	55	0	0	0	1	0	0	0	0.142857	#N/A	#N/A
7	117587824	C	CT		7_117587824_C_CT	frameshift_variant	HIGH	c.1673delT	p.Leu558fs	558/1480	55	0	2	0	0	0	0	0	0.285714	#N/A	#N/A
7	117587829	ACA	GCA	am_class=likely_pathogenic	7_117587829_ACA_GCA	missense_variant	MODERATE	c.1675G>A	p.Ala559Thr	559/1480	418	12	0	0	0	0	0	4	2.28571	CF-causing	disease-causing
7	117587829	G	GCA		7_117587829_G_GCA	frameshift_variant&splice_region_variant	HIGH	c.1676_1677delCA	p.Ala559fs	559/1480	418	0	0	1	0	0	0	0	0.142857	#N/A	#N/A
7	117587829	GAA	GCA	am_class=likely_pathogenic	7_117587829_GAA_GCA	missense_variant	MODERATE	c.1676C>A	p.Ala559Glu	559/1480	418	0	1	0	0	0	0	0	0.142857	#N/A	#N/A
7	117587833	A	G	am_class=likely_pathogenic	7_117587833_A_G	missense_variant&splice_region_variant	MODERATE	c.1679G>A	p.Arg560Lys	560/1480	426	0	11	0	0	0	0	2	1.85714	CF-causing	disease-causing
7	117587842	A	C		7_117587842_A_C	intron_variant	MODIFIER	c.1679+9C>A	0	0	480	0	3	0	0	0	0	0	0.428571	#N/A	#N/A
7	117587844	G	A		7_117587844_G_A	intron_variant	MODIFIER	c.1679+11A>G	0	0	320	0	1	0	0	0	0	0	0.142857	#N/A	#N/A
7	117587844	T	A		7_117587844_T_A	intron_variant	MODIFIER	c.1679+11A>T	0	0	320	0	1	0	0	0	0	0	0.142857	#N/A	#N/A
7	117587850	CG	TG		7_117587850_CG_TG	intron_variant	MODIFIER	c.1679+17T>C	0	0	455	0	3	0	0	0	0	0	0.428571	#N/A	#N/A
7	117587850	T	TG		7_117587850_T_TG	intron_variant	MODIFIER	c.1679+19delG	0	0	455	0	87	1	0	0	0	5	13.2857	#N/A	#N/A
7	117587850	TA	TG		7_117587850_TA_TG	intron_variant	MODIFIER	c.1679+18G>A	0	0	455	0	14	0	0	0	0	0	2	undefined	unclassified
7	117587850	TC	TG		7_117587850_TC_TG	intron_variant	MODIFIER	c.1679+18G>C	0	0	455	0	0	0	1	0	0	0	0.142857	#N/A	#N/A
7	117587854	A	C		7_117587854_A_C	intron_variant	MODIFIER	c.1679+21C>A	0	0	53	0	2	0	0	0	0	1	0.428571	#N/A	#N/A
7	117587855	A	T		7_117587855_A_T	intron_variant	MODIFIER	c.1679+22T>A	0	0	44	0	1	0	0	0	0	0	0.142857	#N/A	#N/A
7	117587857	A	G		7_117587857_A_G	intron_variant	MODIFIER	c.1679+24G>A	0	0	90	0	0	0	0	0	0	1	0.142857	#N/A	#N/A
7	117587858	A	C		7_117587858_A_C	intron_variant	MODIFIER	c.1679+25C>A	0	0	56	0	6	0	1	0	0	0	1	#N/A	#N/A
7	117587861	A	G		7_117587861_A_G	intron_variant	MODIFIER	c.1679+28G>A	0	0	198	0	3	0	0	0	0	0	0.428571	#N/A	#N/A
7	117587862	A	C		7_117587862_A_C	intron_variant	MODIFIER	c.1679+29C>A	0	0	50	0	4	0	0	0	0	0	0.571429	#N/A	#N/A
7	117587864	A	T		7_117587864_A_T	intron_variant	MODIFIER	c.1679+31T>A	0	0	282	0	0	0	0	0	1	0	0.142857	#N/A	#N/A
7	117587865	A	T		7_117587865_A_T	intron_variant	MODIFIER	c.1679+32T>A	0	0	42	0	1	0	0	0	0	0	0.142857	#N/A	#N/A
7	117587868	A	C		7_117587868_A_C	intron_variant	MODIFIER	c.1679+35C>A	0	0	300	0	3	0	0	0	0	1	0.571429	#N/A	#N/A
7	117587868	T	C		7_117587868_T_C	intron_variant	MODIFIER	c.1679+35C>T	0	0	300	0	1	0	0	0	0	0	0.142857	#N/A	#N/A
7	117587869	G	T		7_117587869_G_T	intron_variant	MODIFIER	c.1679+36T>G	0	0	294	0	3	0	0	0	0	0	0.428571	#N/A	#N/A
7	117587870	A	G		7_117587870_A_G	intron_variant	MODIFIER	c.1679+37G>A	0	0	183	0	3	0	0	0	0	0	0.428571	#N/A	#N/A
7	117587871	A	T		7_117587871_A_T	intron_variant	MODIFIER	c.1679+38T>A	0	0	59	1	2	0	0	0	0	1	0.571429	#N/A	#N/A
7	117587882	A	C		7_117587882_A_C	intron_variant	MODIFIER	c.1679+49C>A	0	0	59	0	2	0	0	0	0	0	0.285714	#N/A	#N/A
7	117587886	A	T		7_117587886_A_T	intron_variant	MODIFIER	c.1679+53T>A	0	0	73	0	1	0	1	0	0	0	0.285714	#N/A	#N/A
7	117587886	TA	T		7_117587886_TA_T	intron_variant	MODIFIER	c.1679+60dupA	0	0	73	0	0	0	1	0	0	0	0.142857	#N/A	#N/A
7	117587887	C	A		7_117587887_C_A	intron_variant	MODIFIER	c.1679+54A>C	0	0	245	0	1	0	0	0	0	0	0.142857	#N/A	#N/A
7	117587887	G	A		7_117587887_G_A	intron_variant	MODIFIER	c.1679+54A>G	0	0	245	0	1	0	0	0	0	0	0.142857	#N/A	#N/A
7	117587890	C	A		7_117587890_C_A	intron_variant	MODIFIER	c.1679+57A>C	0	0	198	0	1	0	0	0	0	0	0.142857	#N/A	#N/A
7	117587891	G	A		7_117587891_G_A	intron_variant	MODIFIER	c.1679+58A>G	0	0	285	0	2	0	0	0	0	0	0.285714	#N/A	#N/A
7	117587893	G	A		7_117587893_G_A	intron_variant	MODIFIER	c.1679+60A>G	0	0	87	0	0	0	0	0	0	1	0.142857	#N/A	#N/A
7	117587897	A	C		7_117587897_A_C	intron_variant	MODIFIER	c.1679+64C>A	0	0	50	0	1	0	0	0	0	0	0.142857	#N/A	#N/A
7	117587901	A	C		7_117587901_A_C	intron_variant	MODIFIER	c.1679+68C>A	0	0	59	0	1	0	0	0	0	1	0.285714	#N/A	#N/A
7	117587902	C	A		7_117587902_C_A	intron_variant	MODIFIER	c.1679+69A>C	0	0	232	0	3	0	0	0	0	0	0.428571	#N/A	#N/A
7	117587906	G	C		7_117587906_G_C	intron_variant	MODIFIER	c.1679+73C>G	0	0	76	0	1	0	0	0	0	0	0.142857	#N/A	#N/A
7	117587907	G	T		7_117587907_G_T	intron_variant	MODIFIER	c.1679+74T>G	0	0	104	0	1	0	0	0	0	0	0.142857	#N/A	#N/A
7	117587909	C	T		7_117587909_C_T	intron_variant	MODIFIER	c.1679+76T>C	0	0	158	0	0	0	1	0	0	0	0.142857	#N/A	#N/A
7	117587912	A	T		7_117587912_A_T	intron_variant	MODIFIER	c.1679+79T>A	0	0	93	2	0	0	0	0	0	1	0.428571	#N/A	#N/A
7	117587914	A	C		7_117587914_A_C	intron_variant	MODIFIER	c.1679+81C>A	0	0	68	0	1	0	0	0	0	0	0.142857	#N/A	#N/A
7	117587916	A	T		7_117587916_A_T	intron_variant	MODIFIER	c.1679+83T>A	0	0	42	0	1	0	0	0	0	0	0.142857	#N/A	#N/A
7	117587919	A	T		7_117587919_A_T	intron_variant	MODIFIER	c.1679+86T>A	0	0	217	0	1	0	0	0	0	0	0.142857	#N/A	#N/A
7	117587919	C	T		7_117587919_C_T	intron_variant	MODIFIER	c.1679+86T>C	0	0	217	0	0	0	0	0	0	1	0.142857	#N/A	#N/A
7	117587922	A	T		7_117587922_A_T	intron_variant	MODIFIER	c.1679+89T>A	0	0	53	0	1	0	0	0	0	0	0.142857	#N/A	#N/A
7	117587923	A	C		7_117587923_A_C	intron_variant	MODIFIER	c.1679+90C>A	0	0	50	0	2	0	0	0	0	0	0.285714	#N/A	#N/A
7	117587931	A	G		7_117587931_A_G	intron_variant	MODIFIER	c.1679+98G>A	0	0	201	2	0	0	0	0	0	1	0.428571	#N/A	#N/A
7	117587933	T	A		7_117587933_T_A	intron_variant	MODIFIER	c.1679+100A>T	0	0	161	0	1	0	0	0	0	1	0.285714	#N/A	#N/A
7	117590255	G	A		7_117590255_G_A	intron_variant	MODIFIER	c.1680-98A>G	0	0	347	0	9	1	0	0	0	4	2	#N/A	#N/A
7	117590260	G	A		7_117590260_G_A	intron_variant	MODIFIER	c.1680-93A>G	0	0	322	0	0	0	1	0	0	0	0.142857	#N/A	#N/A
7	117590260	T	A		7_117590260_T_A	intron_variant	MODIFIER	c.1680-93A>T	0	0	322	0	1	0	0	0	0	0	0.142857	#N/A	#N/A
7	117590261	G	A		7_117590261_G_A	intron_variant	MODIFIER	c.1680-92A>G	0	0	476	0	0	0	0	1	0	0	0.142857	#N/A	#N/A
7	117590263	A	G		7_117590263_A_G	intron_variant	MODIFIER	c.1680-90G>A	0	0	298	0	3	0	0	0	0	0	0.428571	#N/A	#N/A
7	117590264	A	C		7_117590264_A_C	intron_variant	MODIFIER	c.1680-89C>A	0	0	57	0	4	0	0	0	0	0	0.571429	#N/A	#N/A
7	117590266	C	T		7_117590266_C_T	intron_variant	MODIFIER	c.1680-87T>C	0	0	356	0	12	0	0	0	0	1	1.85714	#N/A	#N/A
7	117590266	G	T		7_117590266_G_T	intron_variant	MODIFIER	c.1680-87T>G	0	0	356	0	1	0	0	0	0	0	0.142857	#N/A	#N/A
7	117590268	T	TAGTGA		7_117590268_T_TAGTGA	intron_variant	MODIFIER	c.1680-83_1680-79delGTGAA	0	0	594	0	2	0	0	0	0	0	0.285714	#N/A	#N/A
7	117590268	TAATGA	TAGTGA		7_117590268_TAATGA_TAGTGA	intron_variant	MODIFIER	c.1680-83G>A	0	0	594	0	1	0	0	0	0	0	0.142857	#N/A	#N/A
7	117590268	TAGTGT	TAGTGA		7_117590268_TAGTGT_TAGTGA	intron_variant	MODIFIER	c.1680-80A>T	0	0	594	0	1	0	0	0	0	0	0.142857	#N/A	#N/A
7	117590268	TATTGA	TAGTGA		7_117590268_TATTGA_TAGTGA	intron_variant	MODIFIER	c.1680-83G>T	0	0	594	0	1	0	0	0	0	0	0.142857	#N/A	#N/A
7	117590268	TTGTGA	TAGTGA		7_117590268_TTGTGA_TAGTGA	intron_variant	MODIFIER	c.1680-84A>T	0	0	594	0	1	0	0	0	0	0	0.142857	#N/A	#N/A
7	117590275	A	C		7_117590275_A_C	intron_variant	MODIFIER	c.1680-78C>A	0	0	563	0	2	0	0	0	0	0	0.285714	#N/A	#N/A
7	117590275	T	C		7_117590275_T_C	intron_variant	MODIFIER	c.1680-78C>T	0	0	563	0	1	0	0	0	0	0	0.142857	#N/A	#N/A
7	117590277	G	GT		7_117590277_G_GT	intron_variant	MODIFIER	c.1680-73delT	0	0	556	0	3	0	0	0	0	1	0.571429	#N/A	#N/A
7	117590280	A	T		7_117590280_A_T	intron_variant	MODIFIER	c.1680-73T>A	0	0	669	0	30	0	0	0	0	1	4.42857	#N/A	#N/A
7	117590288	C	A		7_117590288_C_A	intron_variant	MODIFIER	c.1680-65A>C	0	0	399	0	2	0	0	0	0	0	0.285714	#N/A	#N/A
7	117590291	T	A		7_117590291_T_A	intron_variant	MODIFIER	c.1680-62A>T	0	0	431	0	0	0	0	0	0	1	0.142857	#N/A	#N/A
7	117590293	C	CT		7_117590293_C_CT	intron_variant	MODIFIER	c.1680-59delT	0	0	582	0	0	0	0	0	0	1	0.142857	#N/A	#N/A
7	117590296	T	C		7_117590296_T_C	intron_variant	MODIFIER	c.1680-57C>T	0	0	406	1	1	0	0	0	0	1	0.428571	#N/A	#N/A
7	117590306	G	C		7_117590306_G_C	intron_variant	MODIFIER	c.1680-47C>G	0	0	198	0	0	0	0	0	0	1	0.142857	#N/A	#N/A
7	117590314	C	T		7_117590314_C_T	intron_variant	MODIFIER	c.1680-39T>C	0	0	367	1	2	0	0	0	0	0	0.428571	#N/A	#N/A
7	117590315	G	A		7_117590315_G_A	intron_variant	MODIFIER	c.1680-38A>G	0	0	660	0	2	0	0	0	0	0	0.285714	#N/A	#N/A
7	117590319	G	A		7_117590319_G_A	intron_variant	MODIFIER	c.1680-34A>G	0	0	522	0	1	0	0	0	0	0	0.142857	#N/A	#N/A
7	117590324	T	A		7_117590324_T_A	intron_variant	MODIFIER	c.1680-29A>T	0	0	441	0	1	0	0	0	0	0	0.142857	#N/A	#N/A
7	117590327	A	T		7_117590327_A_T	intron_variant	MODIFIER	c.1680-26T>A	0	0	610	0	1	0	0	0	0	0	0.142857	#N/A	#N/A
7	117590329	C	A		7_117590329_C_A	intron_variant	MODIFIER	c.1680-24A>C	0	0	664	1	0	0	0	0	0	0	0.142857	#N/A	#N/A
7	117590338	A	C		7_117590338_A_C	intron_variant	MODIFIER	c.1680-15C>A	0	0	406	0	1	0	0	0	0	0	0.142857	#N/A	#N/A
7	117590344	C	T		7_117590344_C_T	intron_variant	MODIFIER	c.1680-9T>C	0	0	840	0	0	0	1	0	0	0	0.142857	#N/A	#N/A
7	117590345	T	C		7_117590345_T_C	splice_region_variant&intron_variant	LOW	c.1680-8C>T	0	0	415	0	1	0	0	0	0	0	0.142857	#N/A	#N/A
7	117590351	C	A		7_117590351_C_A	splice_acceptor_variant&intron_variant	HIGH	c.1680-2A>C	0	0	483	0	3	0	0	0	0	0	0.428571	#N/A	#N/A
7	117590354	A	G	am_class=likely_pathogenic	7_117590354_A_G	missense_variant&splice_region_variant	MODERATE	c.1681G>A	p.Ala561Thr	561/1480	419	1	1	0	0	0	0	2	0.571429	#N/A	#N/A
7	117590357	C	G	am_class=likely_benign	7_117590357_C_G	missense_variant	MODERATE	c.1684G>C	p.Val562Leu	562/1480	1076	0	68	0	0	0	0	10	11.1429	VUS2	unclassified
7	117590360	A	T	am_class=likely_pathogenic	7_117590360_A_T	missense_variant	MODERATE	c.1687T>A	p.Tyr563Asn	563/1480	983	1	0	0	0	0	0	0	0.142857	undefined	disease-causing
7	117590362	A	C		7_117590362_A_C	stop_gained	HIGH	c.1689C>A	p.Tyr563*	563/1480	260	0	0	0	0	0	0	1	0.142857	#N/A	#N/A
7	117590367	G	A	am_class=likely_pathogenic	7_117590367_G_A	missense_variant	MODERATE	c.1694A>G	p.Asp565Gly	565/1480	1046	1	8	0	0	0	0	0	1.28571	undefined	disease-causing
7	117590370	A	C	am_class=likely_pathogenic	7_117590370_A_C	missense_variant	MODERATE	c.1697C>A	p.Ala566Asp	566/1480	654	0	1	0	0	0	0	0	0.142857	#N/A	#N/A
7	117590373	C	A	am_class=likely_pathogenic	7_117590373_C_A	missense_variant	MODERATE	c.1700A>C	p.Asp567Ala	567/1480	258	0	1	0	0	0	0	1	0.285714	#N/A	#N/A
7	117590374	C	T		7_117590374_C_T	synonymous_variant	LOW	c.1701T>C	p.Asp567Asp	567/1480	636	0	0	0	0	0	0	1	0.142857	#N/A	#N/A
7	117590377	A	G		7_117590377_A_G	synonymous_variant	LOW	c.1704G>A	p.Leu568Leu	568/1480	699	0	2	0	0	0	0	0	0.285714	#N/A	#N/A
7	117590394	T	C	am_class=likely_pathogenic	7_117590394_T_C	missense_variant	MODERATE	c.1721C>T	p.Pro574Leu	574/1480	1397	0	1	0	0	0	0	0	0.142857	#N/A	#N/A
7	117590396	G	T	am_class=likely_pathogenic	7_117590396_G_T	missense_variant	MODERATE	c.1723T>G	p.Phe575Val	575/1480	714	0	1	0	0	0	0	0	0.142857	undefined	unclassified
7	117590401	G	A		7_117590401_G_A	synonymous_variant	LOW	c.1728A>G	p.Gly576Gly	576/1480	373	0	0	0	0	0	0	1	0.142857	#N/A	#N/A
7	117590411	A	G	am_class=likely_benign	7_117590411_A_G	missense_variant	MODERATE	c.1738G>A	p.Val580Ile	580/1480	639	0	1	0	0	0	0	0	0.142857	#N/A	#N/A
7	117590425	C	A	am_class=likely_benign	7_117590425_C_A	missense_variant	MODERATE	c.1752A>C	p.Lys584Asn	584/1480	202	0	0	0	0	0	0	1	0.142857	#N/A	#N/A
7	117590430	T	TA		7_117590430_T_TA	frameshift_variant	HIGH	c.1758delA	p.Phe587fs	586/1480	594	0	1	0	0	0	0	0	0.142857	#N/A	#N/A
7	117590432	C	T	am_class=likely_pathogenic	7_117590432_C_T	missense_variant	MODERATE	c.1759T>C	p.Phe587Leu	587/1480	689	0	0	0	0	0	0	1	0.142857	#N/A	#N/A
7	117590437	G	A		7_117590437_G_A	splice_region_variant&synonymous_variant	LOW	c.1764A>G	p.Glu588Glu	588/1480	171	0	1	0	0	0	0	0	0.142857	#N/A	#N/A
7	117590445	C	T		7_117590445_C_T	splice_region_variant&intron_variant	LOW	c.1766+6T>C	0	0	237	1	0	0	0	0	0	0	0.142857	#N/A	#N/A
7	117590446	C	T		7_117590446_C_T	splice_region_variant&intron_variant	LOW	c.1766+7T>C	0	0	410	0	4	0	0	0	0	0	0.571429	#N/A	#N/A
7	117590447	G	C		7_117590447_G_C	splice_region_variant&intron_variant	LOW	c.1766+8C>G	0	0	932	0	45	0	0	0	0	1	6.57143	#N/A	#N/A
7	117590447	T	C		7_117590447_T_C	splice_region_variant&intron_variant	LOW	c.1766+8C>T	0	0	932	0	10	0	0	0	0	0	1.42857	#N/A	#N/A
7	117590449	C	T		7_117590449_C_T	intron_variant	MODIFIER	c.1766+10T>C	0	0	508	0	0	0	0	0	1	0	0.142857	#N/A	#N/A
7	117590454	C	T		7_117590454_C_T	intron_variant	MODIFIER	c.1766+15T>C	0	0	742	0	1	0	0	0	0	0	0.142857	#N/A	#N/A
7	117590455	G	A		7_117590455_G_A	intron_variant	MODIFIER	c.1766+16A>G	0	0	724	0	7	0	0	0	0	0	1	#N/A	#N/A
7	117590457	T	C		7_117590457_T_C	intron_variant	MODIFIER	c.1766+18C>T	0	0	409	0	1	0	0	0	0	0	0.142857	#N/A	#N/A
7	117590458	G	T		7_117590458_G_T	intron_variant	MODIFIER	c.1766+19T>G	0	0	735	0	1	0	0	0	0	0	0.142857	#N/A	#N/A
7	117590461	T	C		7_117590461_T_C	intron_variant	MODIFIER	c.1766+22C>T	0	0	864	0	1	0	0	0	0	0	0.142857	#N/A	#N/A
7	117590465	C	T		7_117590465_C_T	intron_variant	MODIFIER	c.1766+26T>C	0	0	771	2	0	0	0	0	0	0	0.285714	#N/A	#N/A
7	117590469	A	G		7_117590469_A_G	intron_variant	MODIFIER	c.1766+30G>A	0	0	590	0	0	0	0	0	0	1	0.142857	#N/A	#N/A
7	117590471	A	T		7_117590471_A_T	intron_variant	MODIFIER	c.1766+32T>A	0	0	346	1	0	0	0	0	0	0	0.142857	#N/A	#N/A
7	117590472	A	C		7_117590472_A_C	intron_variant	MODIFIER	c.1766+33C>A	0	0	778	0	8	0	0	0	0	0	1.14286	#N/A	#N/A
7	117590475	A	G		7_117590475_A_G	intron_variant	MODIFIER	c.1766+36G>A	0	0	828	0	9	0	0	1	0	0	1.42857	#N/A	#N/A
7	117590475	C	G		7_117590475_C_G	intron_variant	MODIFIER	c.1766+36G>C	0	0	828	0	1	0	0	0	0	0	0.142857	#N/A	#N/A
7	117590482	T	TAAAA		7_117590482_T_TAAAA	intron_variant	MODIFIER	c.1766+44_1766+47delAAAA	0	0	792	0	1	0	0	0	0	0	0.142857	#N/A	#N/A
7	117590482	TAAAC	TAAAA		7_117590482_TAAAC_TAAAA	intron_variant	MODIFIER	c.1766+47A>C	0	0	792	0	1	1	0	0	0	0	0.285714	#N/A	#N/A
7	117590482	TAAAG	TAAAA		7_117590482_TAAAG_TAAAA	intron_variant	MODIFIER	c.1766+47A>G	0	0	792	0	1	0	0	0	0	0	0.142857	#N/A	#N/A
7	117590488	T	A		7_117590488_T_A	intron_variant	MODIFIER	c.1766+49A>T	0	0	570	0	4	0	0	0	0	0	0.571429	#N/A	#N/A
7	117590489	AAGAA	AAGAC		7_117590489_AAGAA_AAGAC	intron_variant	MODIFIER	c.1766+54C>A	0	0	955	0	7	0	0	0	0	0	1	#N/A	#N/A
7	117590489	AAGTC	AAGAC		7_117590489_AAGTC_AAGAC	intron_variant	MODIFIER	c.1766+53A>T	0	0	955	0	1	0	0	0	0	0	0.142857	#N/A	#N/A
7	117590503	T	C		7_117590503_T_C	intron_variant	MODIFIER	c.1766+64C>T	0	0	71	0	0	0	0	0	1	0	0.142857	#N/A	#N/A
7	117590504	G	A		7_117590504_G_A	intron_variant	MODIFIER	c.1766+65A>G	0	0	341	0	1	0	0	0	0	0	0.142857	#N/A	#N/A
7	117590507	G	A		7_117590507_G_A	intron_variant	MODIFIER	c.1766+68A>G	0	0	187	0	0	0	0	0	0	1	0.142857	#N/A	#N/A
7	117590508	C	T		7_117590508_C_T	intron_variant	MODIFIER	c.1766+69T>C	0	0	356	0	1	0	0	0	0	0	0.142857	#N/A	#N/A
7	117590522	A	C		7_117590522_A_C	intron_variant	MODIFIER	c.1766+83C>A	0	0	44	0	1	0	0	0	0	0	0.142857	#N/A	#N/A
7	117590523	T	C		7_117590523_T_C	intron_variant	MODIFIER	c.1766+84C>T	0	0	41	0	0	0	1	0	0	0	0.142857	#N/A	#N/A
7	117590524	A	T		7_117590524_A_T	intron_variant	MODIFIER	c.1766+85T>A	0	0	404	0	0	0	0	0	2	0	0.285714	#N/A	#N/A
7	117590525	G	C		7_117590525_G_C	intron_variant	MODIFIER	c.1766+86C>G	0	0	1297	0	0	0	0	0	1	0	0.142857	#N/A	#N/A
7	117590526	C	T		7_117590526_C_T	intron_variant	MODIFIER	c.1766+87T>C	0	0	121	0	2	0	0	0	0	0	0.285714	#N/A	#N/A
7	117590528	A	G		7_117590528_A_G	intron_variant	MODIFIER	c.1766+89G>A	0	0	702	0	4	0	0	0	0	0	0.571429	#N/A	#N/A
7	117590529	C	A		7_117590529_C_A	intron_variant	MODIFIER	c.1766+90A>C	0	0	702	0	3	0	0	0	0	0	0.428571	#N/A	#N/A
7	117590529	G	A		7_117590529_G_A	intron_variant	MODIFIER	c.1766+90A>G	0	0	702	0	2	0	0	0	0	0	0.285714	#N/A	#N/A
7	117590533	T	A		7_117590533_T_A	intron_variant	MODIFIER	c.1766+94A>T	0	0	312	0	2	0	0	0	0	0	0.285714	#N/A	#N/A
7	117590536	C	T		7_117590536_C_T	intron_variant	MODIFIER	c.1766+97T>C	0	0	384	0	1	0	0	0	0	1	0.285714	#N/A	#N/A
7	117590536	G	T		7_117590536_G_T	intron_variant	MODIFIER	c.1766+97T>G	0	0	384	0	0	0	0	0	0	1	0.142857	#N/A	#N/A
7	117591835	AATT	GATT		7_117591835_AATT_GATT	intron_variant	MODIFIER	c.1767-99G>A	0	0	204	0	1	0	0	0	0	1	0.285714	#N/A	#N/A
7	117591839	T	A		7_117591839_T_A	intron_variant	MODIFIER	c.1767-95A>T	0	0	53	0	1	0	0	0	0	0	0.142857	#N/A	#N/A
7	117591844	A	C		7_117591844_A_C	intron_variant	MODIFIER	c.1767-90C>A	0	0	56	0	2	0	0	0	0	1	0.428571	#N/A	#N/A
7	117591847	T	TAAAACATTAACAA		7_117591847_T_TAAAACATTAACAA	intron_variant	MODIFIER	c.1767-84_1767-72delAACATTAACAAAA	0	0	172	0	2	0	0	0	0	0	0.285714	#N/A	#N/A
7	117591847	TAAAAAATTAACAA	TAAAACATTAACAA		7_117591847_TAAAAAATTAACAA_TAAAACATTAACAA	intron_variant	MODIFIER	c.1767-82C>A	0	0	172	0	3	0	0	0	0	0	0.428571	#N/A	#N/A
7	117591847	TAAAACATTAAAAA	TAAAACATTAACAA		7_117591847_TAAAACATTAAAAA_TAAAACATTAACAA	intron_variant	MODIFIER	c.1767-76C>A	0	0	172	0	2	0	0	1	0	0	0.428571	#N/A	#N/A
7	117591847	TAAAACATTTACAA	TAAAACATTAACAA		7_117591847_TAAAACATTTACAA_TAAAACATTAACAA	intron_variant	MODIFIER	c.1767-78A>T	0	0	172	0	1	0	0	0	0	0	0.142857	#N/A	#N/A
7	117591863	C	T		7_117591863_C_T	intron_variant	MODIFIER	c.1767-71T>C	0	0	124	0	0	0	0	0	0	1	0.142857	#N/A	#N/A
7	117591865	A	C		7_117591865_A_C	intron_variant	MODIFIER	c.1767-69C>A	0	0	56	0	1	0	0	0	0	1	0.285714	#N/A	#N/A
7	117591866	GA	TA		7_117591866_GA_TA	intron_variant	MODIFIER	c.1767-68T>G	0	0	333	0	3	0	0	0	0	0	0.428571	#N/A	#N/A
7	117591866	T	TA		7_117591866_T_TA	intron_variant	MODIFIER	c.1767-64delA	0	0	333	0	1	0	0	0	0	0	0.142857	#N/A	#N/A
7	117591870	G	A		7_117591870_G_A	intron_variant	MODIFIER	c.1767-64A>G	0	0	319	0	42	0	0	0	0	2	6.28571	#N/A	#N/A
7	117591872	C	A		7_117591872_C_A	intron_variant	MODIFIER	c.1767-62A>C	0	0	178	0	6	0	0	0	0	0	0.857143	#N/A	#N/A
7	117591872	T	A		7_117591872_T_A	intron_variant	MODIFIER	c.1767-62A>T	0	0	178	0	1	0	0	0	0	0	0.142857	#N/A	#N/A
7	117591873	A	C		7_117591873_A_C	intron_variant	MODIFIER	c.1767-61C>A	0	0	491	0	2	0	0	0	0	0	0.285714	#N/A	#N/A
7	117591874	A	G		7_117591874_A_G	intron_variant	MODIFIER	c.1767-60G>A	0	0	257	0	3	0	2	0	0	0	0.714286	#N/A	#N/A
7	117591875	G	A		7_117591875_G_A	intron_variant	MODIFIER	c.1767-59A>G	0	0	269	0	1	0	0	0	0	0	0.142857	#N/A	#N/A
7	117591876	A	G		7_117591876_A_G	intron_variant	MODIFIER	c.1767-58G>A	0	0	288	0	1	0	0	0	0	0	0.142857	#N/A	#N/A
7	117591878	C	CAT		7_117591878_C_CAT	intron_variant	MODIFIER	c.1767-53_1767-52delAT	0	0	222	0	1	0	0	0	0	0	0.142857	#N/A	#N/A
7	117591878	CCT	CAT		7_117591878_CCT_CAT	intron_variant	MODIFIER	c.1767-55A>C	0	0	222	0	1	0	0	0	0	0	0.142857	#N/A	#N/A
7	117591881	T	A		7_117591881_T_A	intron_variant	MODIFIER	c.1767-53A>T	0	0	44	0	1	0	0	0	0	0	0.142857	#N/A	#N/A
7	117591882	G	T		7_117591882_G_T	intron_variant	MODIFIER	c.1767-52T>G	0	0	121	0	1	0	0	0	0	0	0.142857	#N/A	#N/A
7	117591883	C	T		7_117591883_C_T	intron_variant	MODIFIER	c.1767-51T>C	0	0	285	0	8	0	0	0	0	0	1.14286	#N/A	#N/A
7	117591885	A	C		7_117591885_A_C	intron_variant	MODIFIER	c.1767-49C>A	0	0	44	0	1	0	1	0	0	0	0.285714	#N/A	#N/A
7	117591887	G	A		7_117591887_G_A	intron_variant	MODIFIER	c.1767-47A>G	0	0	237	0	3	0	0	0	0	0	0.428571	#N/A	#N/A
7	117591889	A	AAAGT		7_117591889_A_AAAGT	intron_variant	MODIFIER	c.1767-43_1767-40delAGTA	0	0	463	0	1	0	0	0	0	0	0.142857	#N/A	#N/A
7	117591889	AAAGC	AAAGT		7_117591889_AAAGC_AAAGT	intron_variant	MODIFIER	c.1767-41T>C	0	0	463	0	0	0	0	0	0	1	0.142857	#N/A	#N/A
7	117591889	AAATT	AAAGT		7_117591889_AAATT_AAAGT	intron_variant	MODIFIER	c.1767-42G>T	0	0	463	0	0	0	0	0	0	1	0.142857	#N/A	#N/A
7	117591889	AAGGT	AAAGT		7_117591889_AAGGT_AAAGT	intron_variant	MODIFIER	c.1767-43A>G	0	0	463	0	0	0	1	0	0	0	0.142857	#N/A	#N/A
7	117591889	TAAGT	AAAGT		7_117591889_TAAGT_AAAGT	intron_variant	MODIFIER	c.1767-45A>T	0	0	463	0	0	0	0	0	1	0	0.142857	#N/A	#N/A
7	117591899	CA	TA		7_117591899_CA_TA	intron_variant	MODIFIER	c.1767-35T>C	0	0	350	0	16	0	0	0	0	0	2.28571	#N/A	#N/A
7	117591899	T	TA		7_117591899_T_TA	intron_variant	MODIFIER	c.1767-31delA	0	0	350	0	2	0	0	0	0	0	0.285714	#N/A	#N/A
7	117591905	C	T		7_117591905_C_T	intron_variant	MODIFIER	c.1767-29T>C	0	0	48	0	1	0	0	0	0	0	0.142857	#N/A	#N/A
7	117591910	C	T		7_117591910_C_T	intron_variant	MODIFIER	c.1767-24T>C	0	0	267	0	5	0	0	0	0	0	0.714286	#N/A	#N/A
7	117591915	T	A		7_117591915_T_A	intron_variant	MODIFIER	c.1767-19A>T	0	0	212	0	3	0	0	0	0	0	0.428571	#N/A	#N/A
7	117591925	G	A		7_117591925_G_A	intron_variant	MODIFIER	c.1767-9A>G	0	0	328	0	0	0	0	0	0	1	0.142857	#N/A	#N/A
7	117591927	A	C		7_117591927_A_C	splice_region_variant&intron_variant	LOW	c.1767-7C>A	0	0	291	2	1	0	0	0	0	0	0.428571	#N/A	#N/A
7	117591934	A	C	am_class=likely_benign	7_117591934_A_C	missense_variant&splice_region_variant	MODERATE	c.1767C>A	p.Ser589Arg	589/1480	47	0	2	0	0	0	0	0	0.285714	#N/A	#N/A
7	117591937	C	T		7_117591937_C_T	synonymous_variant	LOW	c.1770T>C	p.Cys590Cys	590/1480	330	0	1	0	0	0	0	0	0.142857	#N/A	#N/A
7	117591943	C	T		7_117591943_C_T	synonymous_variant	LOW	c.1776T>C	p.Cys592Cys	592/1480	188	0	1	0	0	0	0	0	0.142857	#N/A	#N/A
7	117591944	G	A	am_class=likely_benign	7_117591944_G_A	missense_variant	MODERATE	c.1777A>G	p.Lys593Glu	593/1480	168	0	0	0	0	0	0	2	0.285714	#N/A	#N/A
7	117591946	G	A		7_117591946_G_A	synonymous_variant	LOW	c.1779A>G	p.Lys593Lys	593/1480	472	0	0	0	3	0	0	0	0.428571	#N/A	#N/A
7	117591947	A	C	am_class=likely_benign	7_117591947_A_C	missense_variant	MODERATE	c.1780C>A	p.Leu594Met	594/1480	40	0	1	0	0	0	0	0	0.142857	#N/A	#N/A
7	117591948	C	T	am_class=likely_pathogenic	7_117591948_C_T	missense_variant	MODERATE	c.1781T>C	p.Leu594Pro	594/1480	424	0	0	0	1	0	0	0	0.142857	#N/A	#N/A
7	117591950	G	A	am_class=likely_benign	7_117591950_G_A	missense_variant	MODERATE	c.1783A>G	p.Met595Val	595/1480	433	0	0	0	0	1	0	0	0.142857	undefined	unclassified
7	117591952	T	G	am_class=likely_pathogenic	7_117591952_T_G	missense_variant	MODERATE	c.1785G>T	p.Met595Ile	595/1480	549	0	9	0	0	0	0	1	1.42857	#N/A	#N/A
7	117591959	C	A	am_class=likely_pathogenic	7_117591959_C_A	missense_variant	MODERATE	c.1792A>C	p.Lys598Gln	598/1480	205	0	1	0	0	0	0	0	0.142857	#N/A	#N/A
7	117591968	G	A	am_class=likely_benign	7_117591968_G_A	missense_variant	MODERATE	c.1801A>G	p.Ile601Val	601/1480	573	0	22	0	0	0	0	0	3.14286	#N/A	#N/A
7	117591971	C	T		7_117591971_C_T	synonymous_variant	LOW	c.1804T>C	p.Leu602Leu	602/1480	371	0	2	0	0	0	0	0	0.285714	#N/A	#N/A
7	117591987	C	T	am_class=ambiguous	7_117591987_C_T	missense_variant	MODERATE	c.1820T>C	p.Met607Thr	607/1480	342	0	0	1	0	0	0	0	0.142857	#N/A	#N/A
7	117591988	A	G	am_class=likely_benign	7_117591988_A_G	missense_variant	MODERATE	c.1821G>A	p.Met607Ile	607/1480	477	0	0	0	0	0	0	1	0.142857	#N/A	#N/A
7	117591991	G	A		7_117591991_G_A	synonymous_variant	LOW	c.1824A>G	p.Glu608Glu	608/1480	682	0	3	0	0	1	0	1	0.714286	#N/A	#N/A
7	117591992	T	C	am_class=likely_benign	7_117591992_T_C	missense_variant	MODERATE	c.1825C>T	p.His609Tyr	609/1480	344	0	2	0	0	0	0	0	0.285714	#N/A	#N/A
7	117591997	C	A	am_class=ambiguous	7_117591997_C_A	missense_variant	MODERATE	c.1830A>C	p.Leu610Phe	610/1480	286	0	0	0	0	0	0	1	0.142857	#N/A	#N/A
7	117592011	C	A	am_class=likely_benign	7_117592011_C_A	missense_variant	MODERATE	c.1844A>C	p.Lys615Thr	615/1480	642	0	2	0	0	0	0	0	0.285714	#N/A	#N/A
7	117592012	G	A		7_117592012_G_A	synonymous_variant	LOW	c.1845A>G	p.Lys615Lys	615/1480	765	0	2	0	0	0	0	0	0.285714	#N/A	#N/A
7	117592024	T	G	am_class=ambiguous	7_117592024_T_G	missense_variant	MODERATE	c.1857G>T	p.Leu619Phe	619/1480	651	0	1	0	0	0	0	0	0.142857	#N/A	#N/A
7	117592025	T	C	am_class=likely_benign	7_117592025_T_C	missense_variant	MODERATE	c.1858C>T	p.His620Tyr	620/1480	726	0	0	0	0	0	0	1	0.142857	#N/A	#N/A
7	117592026	C	A	am_class=likely_pathogenic	7_117592026_C_A	missense_variant	MODERATE	c.1859A>C	p.His620Pro	620/1480	446	0	1	0	0	0	0	0	0.142857	#N/A	#N/A
7	117592026	G	A	am_class=likely_benign	7_117592026_G_A	missense_variant	MODERATE	c.1859A>G	p.His620Arg	620/1480	446	0	1	0	0	0	0	0	0.142857	#N/A	#N/A
7	117592033	C	T		7_117592033_C_T	synonymous_variant	LOW	c.1866T>C	p.Gly622Gly	622/1480	722	0	1	0	0	0	0	0	0.142857	#N/A	#N/A
7	117592037	T	A	am_class=likely_benign	7_117592037_T_A	missense_variant	MODERATE	c.1870A>T	p.Ser624Cys	624/1480	627	0	0	0	1	0	0	0	0.142857	#N/A	#N/A
7	117592038	A	G	am_class=likely_benign	7_117592038_A_G	missense_variant	MODERATE	c.1871G>A	p.Ser624Asn	624/1480	806	0	1	0	0	0	0	0	0.142857	#N/A	#N/A
7	117592041	G	A	am_class=likely_benign	7_117592041_G_A	missense_variant	MODERATE	c.1874A>G	p.Tyr625Cys	625/1480	549	0	0	0	1	0	0	0	0.142857	#N/A	#N/A
7	117592047	G	A	am_class=likely_benign	7_117592047_G_A	missense_variant	MODERATE	c.1880A>G	p.Tyr627Cys	627/1480	663	0	9	0	0	0	0	2	1.57143	#N/A	#N/A
7	117592064	G	C	am_class=likely_benign	7_117592064_G_C	missense_variant	MODERATE	c.1897C>G	p.Leu633Val	633/1480	744	0	0	0	0	0	0	1	0.142857	#N/A	#N/A
7	117592071	C	A	am_class=likely_benign	7_117592071_C_A	missense_variant	MODERATE	c.1904A>C	p.Asn635Thr	635/1480	851	0	6	0	0	0	0	0	0.857143	#N/A	#N/A
7	117592075	G	A		7_117592075_G_A	synonymous_variant	LOW	c.1908A>G	p.Leu636Leu	636/1480	475	0	1	0	0	0	0	0	0.142857	#N/A	#N/A
7	117592076	A	C	am_class=likely_benign	7_117592076_A_C	missense_variant	MODERATE	c.1909C>A	p.Gln637Lys	637/1480	617	0	4	0	0	0	0	0	0.571429	#N/A	#N/A
7	117592079	T	C	am_class=likely_benign	7_117592079_T_C	missense_variant	MODERATE	c.1912C>T	p.Pro638Ser	638/1480	377	0	1	0	0	0	0	0	0.142857	#N/A	#N/A
7	117592094	G	A	am_class=likely_benign	7_117592094_G_A	missense_variant	MODERATE	c.1927A>G	p.Lys643Glu	643/1480	739	0	1	0	0	0	0	0	0.142857	#N/A	#N/A
7	117592101	C	T	am_class=likely_benign	7_117592101_C_T	missense_variant	MODERATE	c.1934T>C	p.Met645Thr	645/1480	1111	0	2	0	0	0	0	0	0.285714	#N/A	#N/A
7	117592103	A	G	am_class=ambiguous	7_117592103_A_G	missense_variant	MODERATE	c.1936G>A	p.Gly646Arg	646/1480	573	0	1	0	0	0	0	0	0.142857	#N/A	#N/A
7	117592107	A	G	am_class=likely_benign	7_117592107_A_G	missense_variant	MODERATE	c.1940G>A	p.Cys647Tyr	647/1480	303	0	1	0	0	0	0	0	0.142857	#N/A	#N/A
7	117592116	C	T	am_class=ambiguous	7_117592116_C_T	missense_variant	MODERATE	c.1949T>C	p.Phe650Ser	650/1480	751	0	0	0	0	0	0	1	0.142857	#N/A	#N/A
7	117592117	T	C		7_117592117_T_C	synonymous_variant	LOW	c.1950C>T	p.Phe650Phe	650/1480	916	0	0	0	0	0	1	0	0.142857	#N/A	#N/A
7	117592122	C	A	am_class=likely_benign	7_117592122_C_A	missense_variant	MODERATE	c.1955A>C	p.Gln652Pro	652/1480	802	0	21	0	0	0	0	0	3	#N/A	#N/A
7	117592129	C	T		7_117592129_C_T	synonymous_variant	LOW	c.1962T>C	p.Ser654Ser	654/1480	989	0	1	0	0	0	0	0	0.142857	#N/A	#N/A
7	117592133	C	G	am_class=likely_benign	7_117592133_C_G	missense_variant	MODERATE	c.1966G>C	p.Glu656Gln	656/1480	786	0	0	0	0	0	1	0	0.142857	#N/A	#N/A
7	117592137	T	G	am_class=ambiguous	7_117592137_T_G	missense_variant	MODERATE	c.1970G>T	p.Arg657Ile	657/1480	733	1	0	0	0	0	0	0	0.142857	#N/A	#N/A
7	117592145	C	T	am_class=likely_pathogenic	7_117592145_C_T	missense_variant	MODERATE	c.1978T>C	p.Ser660Pro	660/1480	919	0	2	0	0	0	0	0	0.285714	#N/A	#N/A
7	117592150	CCAAA	CCTAA		7_117592150_CCAAA_CCTAA	missense_variant	MODERATE	c.1985T>A	p.Leu662Gln	662/1480	1403	0	12	0	0	0	0	3	2.14286	#N/A	#N/A
7	117592150	GCTAA	CCTAA		7_117592150_GCTAA_CCTAA	missense_variant	MODERATE	c.1983C>G	p.Ile661Met	661/1480	1403	0	1	0	0	0	0	0	0.142857	#N/A	#N/A
7	117592159	T	G	am_class=likely_benign	7_117592159_T_G	missense_variant	MODERATE	c.1992G>T	p.Glu664Asp	664/1480	549	0	0	0	0	0	1	0	0.142857	#N/A	#N/A
7	117592160	T	A	am_class=likely_benign	7_117592160_T_A	missense_variant	MODERATE	c.1993A>T	p.Thr665Ser	665/1480	531	0	0	0	0	1	0	0	0.142857	#N/A	#N/A
7	117592166	T	C	am_class=likely_benign	7_117592166_T_C	missense_variant	MODERATE	c.1999C>T	p.His667Tyr	667/1480	800	0	0	0	0	0	0	1	0.142857	#N/A	#N/A
7	117592170	T	G	am_class=likely_benign	7_117592170_T_G	missense_variant	MODERATE	c.2003G>T	p.Arg668Leu	668/1480	871	0	2	0	0	0	0	0	0.285714	#N/A	#N/A
7	117592172	C	T	am_class=likely_pathogenic	7_117592172_C_T	missense_variant	MODERATE	c.2005T>C	p.Phe669Leu	669/1480	907	0	0	0	0	0	0	1	0.142857	#N/A	#N/A
7	117592174	T	C		7_117592174_T_C	synonymous_variant	LOW	c.2007C>T	p.Phe669Phe	669/1480	885	0	0	0	0	0	0	1	0.142857	#N/A	#N/A
7	117592179	T	TAGA		7_117592179_T_TAGA	disruptive_inframe_deletion	MODERATE	c.2015_2017delAAG	p.Glu672del	672/1480	915	0	0	0	0	0	0	1	0.142857	#N/A	#N/A
7	117592183	G	A		7_117592183_G_A	synonymous_variant	LOW	c.2016A>G	p.Glu672Glu	672/1480	532	0	0	0	0	0	0	1	0.142857	#N/A	#N/A
7	117592187	T	G	am_class=likely_benign	7_117592187_T_G	missense_variant	MODERATE	c.2020G>T	p.Asp674Tyr	674/1480	691	0	3	0	0	0	0	2	0.714286	#N/A	#N/A
7	117592199	C	T	am_class=likely_benign	7_117592199_C_T	missense_variant	MODERATE	c.2032T>C	p.Ser678Pro	678/1480	687	0	7	0	0	0	0	0	1	#N/A	#N/A
7	117592204	A	G		7_117592204_A_G	stop_gained	HIGH	c.2037G>A	p.Trp679*	679/1480	601	0	2	0	0	0	0	0	0.285714	#N/A	#N/A
7	117592206	G	C	am_class=likely_benign	7_117592206_G_C	missense_variant	MODERATE	c.2039C>G	p.Thr680Arg	680/1480	543	0	0	0	1	0	0	0	0.142857	#N/A	#N/A
7	117592207	C	A		7_117592207_C_A	synonymous_variant	LOW	c.2040A>C	p.Thr680Thr	680/1480	358	1	0	0	0	0	0	0	0.142857	#N/A	#N/A
7	117592212	CAA	CA		7_117592212_CAA_CA	frameshift_variant	HIGH	c.2052dupA	p.Gln685fs	685/1480	1653	0	16	0	0	0	0	6	3.14286	#N/A	#N/A
7	117592223	A	T	am_class=likely_benign	7_117592223_A_T	missense_variant	MODERATE	c.2056T>A	p.Ser686Thr	686/1480	201	0	1	0	0	0	0	0	0.142857	#N/A	#N/A
7	117592224	AT	CT	am_class=likely_benign	7_117592224_AT_CT	missense_variant	MODERATE	c.2057C>A	p.Ser686Tyr	686/1480	1340	0	86	0	1	5	0	14	15.1429	VUS2	unclassified
7	117592224	C	CT		7_117592224_C_CT	frameshift_variant	HIGH	c.2061delT	p.Phe687fs	687/1480	1340	0	1	0	2	0	0	0	0.428571	#N/A	#N/A
7	117592224	CC	CT		7_117592224_CC_CT	synonymous_variant	LOW	c.2058T>C	p.Ser686Ser	686/1480	1340	0	0	0	0	0	0	1	0.142857	#N/A	#N/A
7	117592229	C	A	am_class=likely_benign	7_117592229_C_A	missense_variant	MODERATE	c.2062A>C	p.Lys688Gln	688/1480	778	0	5	0	0	0	0	0	0.714286	#N/A	#N/A
7	117592230	T	A	am_class=ambiguous	7_117592230_T_A	missense_variant	MODERATE	c.2063A>T	p.Lys688Ile	688/1480	1034	0	1	0	0	0	0	0	0.142857	#N/A	#N/A
7	117592237	C	T		7_117592237_C_T	synonymous_variant	LOW	c.2070T>C	p.Thr690Thr	690/1480	599	0	4	0	0	0	0	0	0.571429	#N/A	#N/A
7	117592237	G	T		7_117592237_G_T	synonymous_variant	LOW	c.2070T>G	p.Thr690Thr	690/1480	599	0	1	0	0	0	0	0	0.142857	#N/A	#N/A
7	117592238	A	G	am_class=likely_benign	7_117592238_A_G	missense_variant	MODERATE	c.2071G>A	p.Gly691Arg	691/1480	913	0	2	0	0	0	0	1	0.428571	#N/A	#N/A
7	117592239	T	G	am_class=likely_benign	7_117592239_T_G	missense_variant	MODERATE	c.2072G>T	p.Gly691Val	691/1480	571	0	0	0	0	0	0	1	0.142857	#N/A	#N/A
7	117592240	T	A		7_117592240_T_A	synonymous_variant	LOW	c.2073A>T	p.Gly691Gly	691/1480	83	0	1	0	0	0	0	0	0.142857	#N/A	#N/A
7	117592246	GG	TG		7_117592246_GG_TG	missense_variant	MODERATE	c.2079T>G	p.Phe693Leu	693/1480	947	10	0	0	0	0	0	7	2.42857	#N/A	#N/A
7	117592246	T	TG		7_117592246_T_TG	frameshift_variant	HIGH	c.2083delG	p.Glu695fs	695/1480	947	0	1	0	0	0	0	0	0.142857	#N/A	#N/A
7	117592256	C	A		7_117592256_C_A	synonymous_variant	LOW	c.2089A>C	p.Arg697Arg	697/1480	833	0	1	0	0	0	0	0	0.142857	#N/A	#N/A
7	117592257	A	G	am_class=likely_benign	7_117592257_A_G	missense_variant	MODERATE	c.2090G>A	p.Arg697Lys	697/1480	770	0	1	0	0	0	0	0	0.142857	#N/A	#N/A
7	117592259	T	A		7_117592259_T_A	stop_gained	HIGH	c.2092A>T	p.Lys698*	698/1480	38	0	1	0	0	0	0	0	0.142857	#N/A	#N/A
7	117592269	C	T	am_class=ambiguous	7_117592269_C_T	missense_variant	MODERATE	c.2102T>C	p.Ile701Thr	701/1480	572	0	1	0	0	0	0	0	0.142857	#N/A	#N/A
7	117592271	G	C	am_class=likely_benign	7_117592271_G_C	missense_variant	MODERATE	c.2104C>G	p.Leu702Val	702/1480	524	0	1	0	0	0	0	0	0.142857	#N/A	#N/A
7	117592277	A	C	am_class=likely_benign	7_117592277_A_C	missense_variant	MODERATE	c.2110C>A	p.Pro704Thr	704/1480	673	0	4	0	0	0	0	0	0.571429	#N/A	#N/A
7	117592278	G	C	am_class=likely_benign	7_117592278_G_C	missense_variant	MODERATE	c.2111C>G	p.Pro704Arg	704/1480	758	0	0	0	0	0	1	0	0.142857	#N/A	#N/A
7	117592291	C	A		7_117592291_C_A	synonymous_variant	LOW	c.2124A>C	p.Ile708Ile	708/1480	545	0	0	0	0	0	0	1	0.142857	#N/A	#N/A
7	117592292	G	C	am_class=likely_benign	7_117592292_G_C	missense_variant	MODERATE	c.2125C>G	p.Arg709Gly	709/1480	912	0	2	0	0	0	0	0	0.285714	#N/A	#N/A
7	117592307	T	G	am_class=likely_benign	7_117592307_T_G	missense_variant	MODERATE	c.2140G>T	p.Val714Leu	714/1480	396	0	1	0	0	0	0	0	0.142857	#N/A	#N/A
7	117592308	C	T	am_class=likely_benign	7_117592308_C_T	missense_variant	MODERATE	c.2141T>C	p.Val714Ala	714/1480	118	0	1	0	0	0	0	0	0.142857	#N/A	#N/A
7	117592313	ATTTCCATTGTGC	A		7_117592313_ATTTCCATTGTGC_A	disruptive_inframe_insertion	MODERATE	c.2146_2147insTTTCCATTGTGC	p.Lys716delinsIleSerIleValGln	716/1480	1005	0	1	0	0	0	0	0	0.142857	#N/A	#N/A
7	117592315	A	G		7_117592315_A_G	synonymous_variant	LOW	c.2148G>A	p.Lys716Lys	716/1480	1005	0	1	0	0	0	0	0	0.142857	#N/A	#N/A
7	117592332	T	A	am_class=likely_benign	7_117592332_T_A	missense_variant	MODERATE	c.2165A>T	p.Asn722Ile	722/1480	409	0	1	0	0	0	0	0	0.142857	#N/A	#N/A
7	117592336	T	C		7_117592336_T_C	synonymous_variant	LOW	c.2169C>T	p.Gly723Gly	723/1480	464	0	1	0	0	0	0	0	0.142857	#N/A	#N/A
7	117592338	C	T	am_class=likely_benign	7_117592338_C_T	missense_variant	MODERATE	c.2171T>C	p.Ile724Thr	724/1480	566	0	1	0	0	0	0	0	0.142857	#N/A	#N/A
7	117592340	C	G	am_class=likely_benign	7_117592340_C_G	missense_variant	MODERATE	c.2173G>C	p.Glu725Gln	725/1480	1326	0	1	0	0	0	0	0	0.142857	#N/A	#N/A
7	117592345	C	G	am_class=likely_benign	7_117592345_C_G	missense_variant	MODERATE	c.2178G>C	p.Glu726Asp	726/1480	481	0	1	0	0	0	0	0	0.142857	#N/A	#N/A
7	117592363	G	A		7_117592363_G_A	synonymous_variant	LOW	c.2196A>G	p.Leu732Leu	732/1480	615	0	1	0	0	0	0	0	0.142857	#N/A	#N/A
7	117592366	G	GAGA		7_117592366_G_GAGA	disruptive_inframe_deletion	MODERATE	c.2202_2204delAAG	p.Arg735del	734/1480	971	1	0	0	0	0	0	0	0.142857	#N/A	#N/A
7	117592366	GGGA	GAGA		7_117592366_GGGA_GAGA	missense_variant	MODERATE	c.2200A>G	p.Arg734Gly	734/1480	971	0	1	0	0	0	0	0	0.142857	#N/A	#N/A
7	117592371	T	G	am_class=likely_benign	7_117592371_T_G	missense_variant	MODERATE	c.2204G>T	p.Arg735Met	735/1480	590	0	0	0	0	0	1	0	0.142857	#N/A	#N/A
7	117592381	A	AG		7_117592381_A_AG	frameshift_variant	HIGH	c.2215delG	p.Val739fs	739/1480	1226	0	2	0	0	0	0	0	0.285714	#N/A	#N/A
7	117592381	AA	AG		7_117592381_AA_AG	missense_variant	MODERATE	c.2215G>A	p.Val739Ile	739/1480	1226	0	1	0	0	0	0	0	0.142857	#N/A	#N/A
7	117592381	TG	AG		7_117592381_TG_AG	missense_variant	MODERATE	c.2214A>T	p.Leu738Phe	738/1480	1226	0	0	0	0	0	0	1	0.142857	#N/A	#N/A
7	117592383	C	T	am_class=likely_benign	7_117592383_C_T	missense_variant	MODERATE	c.2216T>C	p.Val739Ala	739/1480	403	0	1	0	0	0	0	0	0.142857	#N/A	#N/A
7	117592388	T	G	am_class=likely_benign	7_117592388_T_G	missense_variant	MODERATE	c.2221G>T	p.Asp741Tyr	741/1480	479	0	1	0	0	0	0	0	0.142857	#N/A	#N/A
7	117592390	C	T		7_117592390_C_T	synonymous_variant	LOW	c.2223T>C	p.Asp741Asp	741/1480	631	0	0	0	0	0	1	0	0.142857	#N/A	#N/A
7	117592392	T	C	am_class=likely_benign	7_117592392_T_C	missense_variant	MODERATE	c.2225C>T	p.Ser742Phe	742/1480	877	0	4	0	0	0	0	0	0.571429	#N/A	#N/A
7	117592393	C	T		7_117592393_C_T	synonymous_variant	LOW	c.2226T>C	p.Ser742Ser	742/1480	1086	0	0	0	0	0	0	1	0.142857	#N/A	#N/A
7	117592394	C	G	am_class=likely_benign	7_117592394_C_G	missense_variant	MODERATE	c.2227G>C	p.Glu743Gln	743/1480	816	1	0	0	0	0	0	0	0.142857	#N/A	#N/A
7	117592396	A	G		7_117592396_A_G	synonymous_variant	LOW	c.2229G>A	p.Glu743Glu	743/1480	242	0	1	0	0	0	0	0	0.142857	#N/A	#N/A
7	117592398	G	A	am_class=likely_benign	7_117592398_G_A	missense_variant	MODERATE	c.2231A>G	p.Gln744Arg	744/1480	901	0	5	0	0	0	0	0	0.714286	#N/A	#N/A
7	117592400	A	G	am_class=likely_benign	7_117592400_A_G	missense_variant	MODERATE	c.2233G>A	p.Gly745Arg	745/1480	753	0	0	0	0	0	1	0	0.142857	#N/A	#N/A
7	117592406	A	G	am_class=likely_benign	7_117592406_A_G	missense_variant	MODERATE	c.2239G>A	p.Ala747Thr	747/1480	570	0	1	0	0	0	0	0	0.142857	#N/A	#N/A
7	117592410	C	T	am_class=likely_benign	7_117592410_C_T	missense_variant	MODERATE	c.2243T>C	p.Ile748Thr	748/1480	1171	0	1	0	0	0	0	0	0.142857	#N/A	#N/A
7	117592413	A	T	am_class=likely_benign	7_117592413_A_T	missense_variant	MODERATE	c.2246T>A	p.Leu749Gln	749/1480	1207	0	1	0	0	0	0	0	0.142857	#N/A	#N/A
7	117592419	A	G	am_class=likely_benign	7_117592419_A_G	missense_variant	MODERATE	c.2252G>A	p.Arg751His	751/1480	1484	0	13	0	0	0	0	0	1.85714	#N/A	#N/A
7	117592421	C	A	am_class=likely_benign	7_117592421_C_A	missense_variant	MODERATE	c.2254A>C	p.Ile752Leu	752/1480	1147	0	1	0	0	0	0	0	0.142857	#N/A	#N/A
7	117592429	C	G		7_117592429_C_G	synonymous_variant	LOW	c.2262G>C	p.Val754Val	754/1480	1384	0	17	0	0	0	0	2	2.71429	#N/A	#N/A
7	117592434	A	G	am_class=likely_benign	7_117592434_A_G	missense_variant	MODERATE	c.2267G>A	p.Ser756Asn	756/1480	839	0	1	0	0	0	0	0	0.142857	#N/A	#N/A
7	117592437	G	C	am_class=likely_benign	7_117592437_G_C	missense_variant	MODERATE	c.2270C>G	p.Thr757Ser	757/1480	1239	0	19	0	0	0	0	0	2.71429	#N/A	#N/A
7	117592458	A	G	am_class=likely_benign	7_117592458_A_G	missense_variant	MODERATE	c.2291G>A	p.Arg764Gln	764/1480	1236	0	11	0	0	0	0	0	1.57143	#N/A	#N/A
7	117592459	G	A		7_117592459_G_A	synonymous_variant	LOW	c.2292A>G	p.Arg764Arg	764/1480	886	0	2	0	0	0	0	0	0.285714	#N/A	#N/A
7	117592464	A	G	am_class=likely_benign	7_117592464_A_G	missense_variant	MODERATE	c.2297G>A	p.Arg766Lys	766/1480	1205	0	2	0	0	0	0	0	0.285714	undefined	unclassified
7	117592471	C	T		7_117592471_C_T	synonymous_variant	LOW	c.2304T>C	p.Ser768Ser	768/1480	758	0	1	0	0	0	0	0	0.142857	#N/A	#N/A
7	117592472	A	G	am_class=likely_benign	7_117592472_A_G	missense_variant	MODERATE	c.2305G>A	p.Val769Ile	769/1480	1099	0	6	0	0	0	0	0	0.857143	#N/A	#N/A
7	117592494	T	C	am_class=likely_benign	7_117592494_T_C	missense_variant	MODERATE	c.2327C>T	p.Ser776Leu	776/1480	848	0	4	0	0	0	0	0	0.571429	#N/A	#N/A
7	117592495	G	A		7_117592495_G_A	synonymous_variant	LOW	c.2328A>G	p.Ser776Ser	776/1480	1327	0	22	0	0	0	0	3	3.57143	#N/A	#N/A
7	117592506	T	G	am_class=likely_benign	7_117592506_T_G	missense_variant	MODERATE	c.2339G>T	p.Gly780Val	780/1480	1441	0	2	0	0	0	0	0	0.285714	#N/A	#N/A
7	117592508	G	C	am_class=likely_benign	7_117592508_G_C	missense_variant	MODERATE	c.2341C>G	p.Gln781Glu	781/1480	656	0	1	0	0	0	0	0	0.142857	#N/A	#N/A
7	117592509	G	A	am_class=likely_benign	7_117592509_G_A	missense_variant	MODERATE	c.2342A>G	p.Gln781Arg	781/1480	1055	0	2	0	0	0	0	0	0.285714	#N/A	#N/A
7	117592516	C	T		7_117592516_C_T	synonymous_variant	LOW	c.2349T>C	p.Ile783Ile	783/1480	744	0	1	0	0	0	0	0	0.142857	#N/A	#N/A
7	117592521	T	G	am_class=likely_benign	7_117592521_T_G	missense_variant	MODERATE	c.2354G>T	p.Arg785Leu	785/1480	1424	0	2	0	0	0	0	0	0.285714	#N/A	#N/A
7	117592527	T	C	am_class=likely_benign	7_117592527_T_C	missense_variant	MODERATE	c.2360C>T	p.Thr787Ile	787/1480	760	0	1	0	0	0	0	0	0.142857	#N/A	#N/A
7	117592531	G	A		7_117592531_G_A	synonymous_variant	LOW	c.2364A>G	p.Thr788Thr	788/1480	366	1	0	0	0	0	0	0	0.142857	#N/A	#N/A
7	117592545	G	A	am_class=likely_benign	7_117592545_G_A	missense_variant	MODERATE	c.2378A>G	p.Lys793Arg	793/1480	875	0	2	0	0	0	0	0	0.285714	#N/A	#N/A
7	117592547	C	G	am_class=likely_benign	7_117592547_C_G	missense_variant	MODERATE	c.2380G>C	p.Val794Leu	794/1480	969	0	0	0	2	0	0	0	0.285714	#N/A	#N/A
7	117592556	A	G	am_class=likely_benign	7_117592556_A_G	missense_variant	MODERATE	c.2389G>A	p.Ala797Thr	797/1480	811	0	1	0	0	0	0	0	0.142857	#N/A	#N/A
7	117592558	G	C		7_117592558_G_C	synonymous_variant	LOW	c.2391C>G	p.Ala797Ala	797/1480	1205	0	3	0	0	0	0	0	0.428571	#N/A	#N/A
7	117592558	T	C		7_117592558_T_C	synonymous_variant	LOW	c.2391C>T	p.Ala797Ala	797/1480	1205	0	1	0	0	0	0	0	0.142857	#N/A	#N/A
7	117592559	G	C	am_class=likely_benign	7_117592559_G_C	missense_variant	MODERATE	c.2392C>G	p.Pro798Ala	798/1480	1429	0	1	0	0	0	0	0	0.142857	#N/A	#N/A
7	117592560	G	C	am_class=likely_benign	7_117592560_G_C	missense_variant	MODERATE	c.2393C>G	p.Pro798Arg	798/1480	1429	1	2	0	0	0	0	0	0.428571	#N/A	#N/A
7	117592562	A	C	am_class=likely_benign	7_117592562_A_C	missense_variant	MODERATE	c.2395C>A	p.Gln799Lys	799/1480	1065	0	18	0	0	0	0	1	2.71429	undefined	unclassified
7	117592570	G	C	am_class=likely_benign	7_117592570_G_C	missense_variant	MODERATE	c.2403C>G	p.Asn801Lys	801/1480	735	0	3	0	0	0	0	0	0.428571	#N/A	#N/A
7	117592575	T	C	am_class=likely_benign	7_117592575_T_C	missense_variant	MODERATE	c.2408C>T	p.Thr803Ile	803/1480	892	0	0	0	2	0	0	0	0.285714	#N/A	#N/A
7	117592576	G	T		7_117592576_G_T	synonymous_variant	LOW	c.2409T>G	p.Thr803Thr	803/1480	260	0	0	0	0	0	0	1	0.142857	#N/A	#N/A
7	117592586	G	A	am_class=likely_benign	7_117592586_G_A	missense_variant	MODERATE	c.2419A>G	p.Ile807Val	807/1480	496	0	1	0	0	0	0	1	0.285714	#N/A	#N/A
7	117592595	T	A		7_117592595_T_A	stop_gained	HIGH	c.2428A>T	p.Arg810*	810/1480	736	0	1	0	0	0	0	0	0.142857	#N/A	#N/A
7	117592597	T	A	am_class=likely_pathogenic	7_117592597_T_A	missense_variant	MODERATE	c.2430A>T	p.Arg810Ser	810/1480	495	0	3	0	0	0	0	0	0.428571	#N/A	#N/A
7	117592603	T	A	am_class=likely_benign	7_117592603_T_A	missense_variant	MODERATE	c.2436A>T	p.Leu812Phe	812/1480	900	0	2	0	0	0	0	0	0.285714	#N/A	#N/A
7	117592606	C	T		7_117592606_C_T	synonymous_variant	LOW	c.2439T>C	p.Ser813Ser	813/1480	454	0	1	0	0	0	0	0	0.142857	#N/A	#N/A
7	117592608	C	A	am_class=likely_benign	7_117592608_C_A	missense_variant	MODERATE	c.2441A>C	p.Gln814Pro	814/1480	422	0	35	0	3	0	0	1	5.57143	#N/A	#N/A
7	117592608	G	A	am_class=likely_benign	7_117592608_G_A	missense_variant	MODERATE	c.2441A>G	p.Gln814Arg	814/1480	422	0	0	0	0	0	1	0	0.142857	#N/A	#N/A
7	117592609	G	A		7_117592609_G_A	synonymous_variant	LOW	c.2442A>G	p.Gln814Gln	814/1480	508	0	1	0	0	0	0	0	0.142857	#N/A	#N/A
7	117592630	T	TGAA		7_117592630_T_TGAA	conservative_inframe_deletion	MODERATE	c.2467_2469delGAA	p.Glu823del	823/1480	643	0	1	0	0	0	0	0	0.142857	#N/A	#N/A
7	117592639	C	T		7_117592639_C_T	synonymous_variant	LOW	c.2472T>C	p.Ile824Ile	824/1480	871	0	4	0	0	0	0	1	0.714286	#N/A	#N/A
7	117592655	C	A	am_class=likely_benign	7_117592655_C_A	missense_variant&splice_region_variant	MODERATE	c.2488A>C	p.Lys830Gln	830/1480	779	0	1	0	0	0	0	0	0.142857	#N/A	#N/A
7	117592657	A	G		7_117592657_A_G	splice_region_variant&synonymous_variant	LOW	c.2490G>A	p.Lys830Lys	830/1480	601	0	0	0	0	0	0	1	0.142857	#N/A	#N/A
7	117592658	T	G		7_117592658_T_G	splice_donor_variant&intron_variant	HIGH	c.2490+1G>T	0	0	834	0	6	0	0	0	0	0	0.857143	#N/A	#N/A
7	117592659	C	T		7_117592659_C_T	splice_donor_variant&intron_variant	HIGH	c.2490+2T>C	0	0	470	0	0	0	0	0	0	2	0.285714	undefined	unclassified
7	117592662	AT	GT		7_117592662_AT_GT	splice_region_variant&intron_variant	LOW	c.2490+5G>A	0	0	733	0	0	0	0	0	0	1	0.142857	#N/A	#N/A
7	117592662	G	GT		7_117592662_G_GT	splice_region_variant&intron_variant	LOW	c.2490+6delT	0	0	733	0	0	0	1	0	0	1	0.285714	#N/A	#N/A
7	117592662	TT	GT		7_117592662_TT_GT	splice_region_variant&intron_variant	LOW	c.2490+5G>T	0	0	733	0	8	0	0	0	0	1	1.28571	VUS4	unclassified
7	117592664	G	A		7_117592664_G_A	splice_region_variant&intron_variant	LOW	c.2490+7A>G	0	0	787	0	8	0	0	0	0	0	1.14286	#N/A	#N/A
7	117592665	C	T		7_117592665_C_T	splice_region_variant&intron_variant	LOW	c.2490+8T>C	0	0	391	0	1	0	0	0	0	0	0.142857	#N/A	#N/A
7	117592669	A	T		7_117592669_A_T	intron_variant	MODIFIER	c.2490+12T>A	0	0	217	0	0	0	0	0	1	0	0.142857	#N/A	#N/A
7	117592670	T	C		7_117592670_T_C	intron_variant	MODIFIER	c.2490+13C>T	0	0	370	0	4	0	0	0	0	0	0.571429	#N/A	#N/A
7	117592671	A	G		7_117592671_A_G	intron_variant	MODIFIER	c.2490+14G>A	0	0	497	0	0	0	0	0	0	1	0.142857	#N/A	#N/A
7	117592676	A	G		7_117592676_A_G	intron_variant	MODIFIER	c.2490+19G>A	0	0	853	0	1	0	1	0	0	0	0.285714	#N/A	#N/A
7	117592676	T	G		7_117592676_T_G	intron_variant	MODIFIER	c.2490+19G>T	0	0	853	0	20	0	0	0	0	0	2.85714	#N/A	#N/A
7	117592679	T	G		7_117592679_T_G	intron_variant	MODIFIER	c.2490+22G>T	0	0	470	0	1	0	0	0	0	0	0.142857	#N/A	#N/A
7	117592685	T	C		7_117592685_T_C	intron_variant	MODIFIER	c.2490+28C>T	0	0	266	0	1	0	0	0	0	0	0.142857	#N/A	#N/A
7	117592687	A	C		7_117592687_A_C	intron_variant	MODIFIER	c.2490+30C>A	0	0	400	0	0	0	1	0	0	0	0.142857	#N/A	#N/A
7	117592693	G	A		7_117592693_G_A	intron_variant	MODIFIER	c.2490+36A>G	0	0	312	0	1	0	0	0	0	0	0.142857	#N/A	#N/A
7	117592699	A	C		7_117592699_A_C	intron_variant	MODIFIER	c.2490+42C>A	0	0	46	0	1	0	0	0	0	0	0.142857	#N/A	#N/A
7	117592701	T	A		7_117592701_T_A	intron_variant	MODIFIER	c.2490+44A>T	0	0	495	0	1	0	0	0	0	0	0.142857	#N/A	#N/A
7	117592702	C	T		7_117592702_C_T	intron_variant	MODIFIER	c.2490+45T>C	0	0	289	0	1	0	0	0	0	0	0.142857	#N/A	#N/A
7	117592704	C	G		7_117592704_C_G	intron_variant	MODIFIER	c.2490+47G>C	0	0	117	0	0	1	0	0	0	0	0.142857	#N/A	#N/A
7	117592714	A	C		7_117592714_A_C	intron_variant	MODIFIER	c.2490+57C>A	0	0	149	0	2	0	0	0	0	0	0.285714	#N/A	#N/A
7	117592714	T	C		7_117592714_T_C	intron_variant	MODIFIER	c.2490+57C>T	0	0	149	0	1	0	0	0	0	0	0.142857	#N/A	#N/A
7	117592716	G	A		7_117592716_G_A	intron_variant	MODIFIER	c.2490+59A>G	0	0	425	0	1	0	0	0	0	0	0.142857	#N/A	#N/A
7	117592718	G	A		7_117592718_G_A	intron_variant	MODIFIER	c.2490+61A>G	0	0	456	0	1	0	0	0	0	0	0.142857	#N/A	#N/A
7	117592720	GT	G		7_117592720_GT_G	intron_variant	MODIFIER	c.2490+64dupT	0	0	565	0	10	0	0	0	0	2	1.71429	#N/A	#N/A
7	117592720	T	G		7_117592720_T_G	intron_variant	MODIFIER	c.2490+63G>T	0	0	565	0	1	0	0	0	0	0	0.142857	#N/A	#N/A
7	117592721	G	T		7_117592721_G_T	intron_variant	MODIFIER	c.2490+64T>G	0	0	347	0	1	0	0	0	0	0	0.142857	#N/A	#N/A
7	117592722	G	A		7_117592722_G_A	intron_variant	MODIFIER	c.2490+65A>G	0	0	678	0	4	0	0	0	0	1	0.714286	#N/A	#N/A
7	117592728	C	T		7_117592728_C_T	intron_variant	MODIFIER	c.2490+71T>C	0	0	489	0	38	0	0	1	0	1	5.71429	#N/A	#N/A
7	117592731	A	C		7_117592731_A_C	intron_variant	MODIFIER	c.2490+74C>A	0	0	206	0	0	0	1	0	0	0	0.142857	#N/A	#N/A
7	117592731	T	C		7_117592731_T_C	intron_variant	MODIFIER	c.2490+74C>T	0	0	206	0	3	0	0	0	0	0	0.428571	#N/A	#N/A
7	117592732	G	A		7_117592732_G_A	intron_variant	MODIFIER	c.2490+75A>G	0	0	109	0	2	0	0	0	0	0	0.285714	#N/A	#N/A
7	117592733	G	A		7_117592733_G_A	intron_variant	MODIFIER	c.2490+76A>G	0	0	356	0	0	0	3	0	0	0	0.428571	#N/A	#N/A
7	117592742	G	A		7_117592742_G_A	intron_variant	MODIFIER	c.2490+85A>G	0	0	294	0	1	0	0	0	0	0	0.142857	#N/A	#N/A
7	117592742	T	A		7_117592742_T_A	intron_variant	MODIFIER	c.2490+85A>T	0	0	294	0	1	0	0	0	0	0	0.142857	#N/A	#N/A
7	117592744	G	A		7_117592744_G_A	intron_variant	MODIFIER	c.2490+87A>G	0	0	41	0	1	0	0	0	0	0	0.142857	#N/A	#N/A
7	117592747	A	C		7_117592747_A_C	intron_variant	MODIFIER	c.2490+90C>A	0	0	47	0	3	0	0	0	0	0	0.428571	#N/A	#N/A
7	117592751	C	G		7_117592751_C_G	intron_variant	MODIFIER	c.2490+94G>C	0	0	202	0	3	0	0	0	0	0	0.428571	#N/A	#N/A
7	117592753	A	AT		7_117592753_A_AT	intron_variant	MODIFIER	c.2490+98delT	0	0	60	0	2	0	0	0	0	0	0.285714	#N/A	#N/A
7	117592756	G	A		7_117592756_G_A	intron_variant	MODIFIER	c.2490+99A>G	0	0	41	0	1	0	0	0	0	0	0.142857	#N/A	#N/A
7	117594830	G	A		7_117594830_G_A	intron_variant	MODIFIER	c.2491-100A>G	0	0	399	0	35	0	0	0	0	3	5.42857	#N/A	#N/A
7	117594831	A	G		7_117594831_A_G	intron_variant	MODIFIER	c.2491-99G>A	0	0	78	0	0	0	1	0	0	0	0.142857	#N/A	#N/A
7	117594832	C	T		7_117594832_C_T	intron_variant	MODIFIER	c.2491-98T>C	0	0	375	0	85	0	0	0	0	2	12.4286	#N/A	#N/A
7	117594833	G	A		7_117594833_G_A	intron_variant	MODIFIER	c.2491-97A>G	0	0	217	0	4	0	0	0	0	0	0.571429	#N/A	#N/A
7	117594837	A	C		7_117594837_A_C	intron_variant	MODIFIER	c.2491-93C>A	0	0	56	0	3	0	0	0	0	0	0.428571	#N/A	#N/A
7	117594839	A	ATTCTT		7_117594839_A_ATTCTT	intron_variant	MODIFIER	c.2491-88_2491-84delCTTTT	0	0	370	0	6	0	2	0	0	1	1.28571	#N/A	#N/A
7	117594839	ATTATT	ATTCTT		7_117594839_ATTATT_ATTCTT	intron_variant	MODIFIER	c.2491-88C>A	0	0	370	0	2	0	0	0	0	1	0.428571	#N/A	#N/A
7	117594839	GTTCTT	ATTCTT		7_117594839_GTTCTT_ATTCTT	intron_variant	MODIFIER	c.2491-91A>G	0	0	370	0	1	0	0	0	0	0	0.142857	#N/A	#N/A
7	117594839	TTTCTT	ATTCTT		7_117594839_TTTCTT_ATTCTT	intron_variant	MODIFIER	c.2491-91A>T	0	0	370	0	0	0	1	0	0	1	0.285714	#N/A	#N/A
7	117594847	AT	A		7_117594847_AT_A	intron_variant	MODIFIER	c.2491-79dupT	0	0	201	0	1	0	0	0	0	0	0.142857	#N/A	#N/A
7	117594851	A	T		7_117594851_A_T	intron_variant	MODIFIER	c.2491-79T>A	0	0	53	0	1	0	0	0	0	0	0.142857	#N/A	#N/A
7	117594852	A	C		7_117594852_A_C	intron_variant	MODIFIER	c.2491-78C>A	0	0	363	0	0	0	8	0	0	2	1.42857	#N/A	#N/A
7	117594852	T	C		7_117594852_T_C	intron_variant	MODIFIER	c.2491-78C>T	0	0	363	0	3	0	0	0	0	0	0.428571	#N/A	#N/A
7	117594855	G	A		7_117594855_G_A	intron_variant	MODIFIER	c.2491-75A>G	0	0	226	0	3	0	0	0	0	0	0.428571	#N/A	#N/A
7	117594855	T	A		7_117594855_T_A	intron_variant	MODIFIER	c.2491-75A>T	0	0	226	0	2	0	0	0	0	0	0.285714	#N/A	#N/A
7	117594859	A	T		7_117594859_A_T	intron_variant	MODIFIER	c.2491-71T>A	0	0	44	0	1	0	0	0	0	0	0.142857	#N/A	#N/A
7	117594860	T	A		7_117594860_T_A	intron_variant	MODIFIER	c.2491-70A>T	0	0	44	0	0	0	0	0	0	1	0.142857	#N/A	#N/A
7	117594870	A	C		7_117594870_A_C	intron_variant	MODIFIER	c.2491-60C>A	0	0	329	0	14	1	0	0	0	0	2.14286	#N/A	#N/A
7	117594870	T	C		7_117594870_T_C	intron_variant	MODIFIER	c.2491-60C>T	0	0	329	0	5	0	1	0	0	0	0.857143	#N/A	#N/A
7	117594871	A	C		7_117594871_A_C	intron_variant	MODIFIER	c.2491-59C>A	0	0	46	0	0	0	0	0	0	1	0.142857	#N/A	#N/A
7	117594873	A	C		7_117594873_A_C	intron_variant	MODIFIER	c.2491-57C>A	0	0	49	0	3	0	0	0	0	0	0.428571	#N/A	#N/A
7	117594875	G	A		7_117594875_G_A	intron_variant	MODIFIER	c.2491-55A>G	0	0	268	0	1	0	0	0	0	0	0.142857	#N/A	#N/A
7	117594876	T	TG		7_117594876_T_TG	intron_variant	MODIFIER	c.2491-52delG	0	0	57	0	1	0	0	0	0	0	0.142857	#N/A	#N/A
7	117594879	CG	TG		7_117594879_CG_TG	intron_variant	MODIFIER	c.2491-51T>C	0	0	536	0	70	0	0	2	0	15	12.4286	undefined	unclassified
7	117594879	T	TG		7_117594879_T_TG	intron_variant	MODIFIER	c.2491-49delG	0	0	536	0	1	0	0	0	0	0	0.142857	#N/A	#N/A
7	117594886	T	A		7_117594886_T_A	intron_variant	MODIFIER	c.2491-44A>T	0	0	44	0	1	0	0	0	0	0	0.142857	#N/A	#N/A
7	117594890	G	T		7_117594890_G_T	intron_variant	MODIFIER	c.2491-40T>G	0	0	286	0	2	0	0	0	0	0	0.285714	#N/A	#N/A
7	117594891	A	G		7_117594891_A_G	intron_variant	MODIFIER	c.2491-39G>A	0	0	244	0	1	0	0	0	0	0	0.142857	#N/A	#N/A
7	117594893	T	A		7_117594893_T_A	intron_variant	MODIFIER	c.2491-37A>T	0	0	38	0	1	0	0	0	0	0	0.142857	#N/A	#N/A
7	117594894	A	C		7_117594894_A_C	intron_variant	MODIFIER	c.2491-36C>A	0	0	50	0	2	0	0	0	0	0	0.285714	#N/A	#N/A
7	117594896	C	G		7_117594896_C_G	intron_variant	MODIFIER	c.2491-34G>C	0	0	375	0	3	0	0	0	0	0	0.428571	#N/A	#N/A
7	117594897	TC	T		7_117594897_TC_T	intron_variant	MODIFIER	c.2491-32dupC	0	0	442	0	3	0	0	0	0	0	0.428571	#N/A	#N/A
7	117594902	C	T		7_117594902_C_T	intron_variant	MODIFIER	c.2491-28T>C	0	0	420	0	9	0	0	0	0	0	1.28571	#N/A	#N/A
7	117594904	T	G		7_117594904_T_G	intron_variant	MODIFIER	c.2491-26G>T	0	0	347	0	1	0	0	0	0	0	0.142857	#N/A	#N/A
7	117594913	G	A		7_117594913_G_A	intron_variant	MODIFIER	c.2491-17A>G	0	0	212	0	0	0	0	0	0	1	0.142857	#N/A	#N/A
7	117594919	A	C		7_117594919_A_C	intron_variant	MODIFIER	c.2491-11C>A	0	0	241	0	0	0	0	0	0	1	0.142857	#N/A	#N/A
7	117594921	C	T		7_117594921_C_T	intron_variant	MODIFIER	c.2491-9T>C	0	0	636	0	3	0	0	0	0	0	0.428571	#N/A	#N/A
7	117594925	C	T		7_117594925_C_T	splice_region_variant&intron_variant	LOW	c.2491-5T>C	0	0	208	0	1	0	0	0	0	0	0.142857	#N/A	#N/A
7	117594932	T	G	am_class=likely_benign	7_117594932_T_G	missense_variant&splice_region_variant	MODERATE	c.2493G>T	p.Glu831Asp	831/1480	552	0	0	0	0	0	0	2	0.285714	#N/A	#N/A
7	117594945	A	G	am_class=likely_benign	7_117594945_A_G	missense_variant	MODERATE	c.2506G>A	p.Asp836Asn	836/1480	771	0	4	0	0	0	0	0	0.571429	#N/A	#N/A
7	117594951	T	G		7_117594951_T_G	stop_gained	HIGH	c.2512G>T	p.Glu838*	838/1480	436	0	0	0	0	0	0	1	0.142857	#N/A	#N/A
7	117594955	C	G	am_class=likely_benign	7_117594955_C_G	missense_variant	MODERATE	c.2516G>C	p.Ser839Thr	839/1480	296	0	2	0	0	0	0	0	0.285714	#N/A	#N/A
7	117594973	T	C	am_class=ambiguous	7_117594973_T_C	missense_variant	MODERATE	c.2534C>T	p.Thr845Ile	845/1480	856	0	3	0	0	0	0	0	0.428571	#N/A	#N/A
7	117594990	A	C		7_117594990_A_C	synonymous_variant	LOW	c.2551C>A	p.Arg851Arg	851/1480	501	0	1	0	0	0	0	0	0.142857	#N/A	#N/A
7	117594991	T	G	am_class=likely_pathogenic	7_117594991_T_G	missense_variant	MODERATE	c.2552G>T	p.Arg851Leu	851/1480	782	0	2	0	0	0	0	0	0.285714	VUS4	unclassified
7	117594995	C	T		7_117594995_C_T	synonymous_variant	LOW	c.2556T>C	p.Tyr852Tyr	852/1480	721	0	2	0	0	0	0	0	0.285714	#N/A	#N/A
7	117595001	A	T		7_117595001_A_T	synonymous_variant	LOW	c.2562T>A	p.Thr854Thr	854/1480	3000	1	0	0	0	0	0	1	0.285714	#N/A	#N/A
7	117595011	G	A	am_class=likely_benign	7_117595011_G_A	missense_variant	MODERATE	c.2572A>G	p.Ser858Gly	858/1480	651	0	0	0	0	0	0	1	0.142857	#N/A	#N/A
7	117595012	A	G	am_class=likely_benign	7_117595012_A_G	missense_variant	MODERATE	c.2573G>A	p.Ser858Asn	858/1480	955	0	2	0	0	0	0	1	0.428571	#N/A	#N/A
7	117595027	C	T	am_class=likely_pathogenic	7_117595027_C_T	missense_variant	MODERATE	c.2588T>C	p.Leu863Pro	863/1480	453	0	2	0	0	0	0	0	0.285714	#N/A	#N/A
7	117595031	C	T		7_117595031_C_T	synonymous_variant	LOW	c.2592T>C	p.Ile864Ile	864/1480	939	2	0	0	0	0	0	1	0.428571	#N/A	#N/A
7	117595033	T	G	am_class=likely_benign	7_117595033_T_G	missense_variant	MODERATE	c.2594G>T	p.Trp865Leu	865/1480	338	0	1	0	0	0	0	0	0.142857	#N/A	#N/A
7	117595037	G	C	am_class=likely_pathogenic	7_117595037_G_C	missense_variant	MODERATE	c.2598C>G	p.Cys866Trp	866/1480	334	0	1	0	0	0	0	0	0.142857	#N/A	#N/A
7	117595041	T	G	am_class=likely_benign	7_117595041_T_G	missense_variant	MODERATE	c.2602G>T	p.Val868Leu	868/1480	48	0	1	0	0	0	0	0	0.142857	#N/A	#N/A
7	117595045	C	T	am_class=ambiguous	7_117595045_C_T	missense_variant	MODERATE	c.2606T>C	p.Ile869Thr	869/1480	168	1	0	0	0	0	0	0	0.142857	#N/A	#N/A
7	117595045	G	T	am_class=ambiguous	7_117595045_G_T	missense_variant	MODERATE	c.2606T>G	p.Ile869Ser	869/1480	168	0	0	0	0	0	1	0	0.142857	#N/A	#N/A
7	117595064	T	A		7_117595064_T_A	splice_region_variant&intron_variant	LOW	c.2619+6A>T	0	0	43	0	1	0	0	0	0	0	0.142857	#N/A	#N/A
7	117595070	A	C		7_117595070_A_C	intron_variant	MODIFIER	c.2619+12C>A	0	0	39	0	1	0	0	0	0	0	0.142857	#N/A	#N/A
7	117595071	A	T		7_117595071_A_T	intron_variant	MODIFIER	c.2619+13T>A	0	0	323	1	0	0	0	0	0	0	0.142857	#N/A	#N/A
7	117595072	C	A		7_117595072_C_A	intron_variant	MODIFIER	c.2619+14A>C	0	0	416	0	1	0	0	0	0	0	0.142857	#N/A	#N/A
7	117595076	A	T		7_117595076_A_T	intron_variant	MODIFIER	c.2619+18T>A	0	0	40	0	1	0	0	0	0	0	0.142857	#N/A	#N/A
7	117595086	A	C		7_117595086_A_C	intron_variant	MODIFIER	c.2619+28C>A	0	0	49	0	2	0	0	0	0	0	0.285714	#N/A	#N/A
7	117595093	A	T		7_117595093_A_T	intron_variant	MODIFIER	c.2619+35T>A	0	0	38	0	1	0	0	0	0	0	0.142857	#N/A	#N/A
7	117595095	T	A		7_117595095_T_A	intron_variant	MODIFIER	c.2619+37A>T	0	0	149	0	2	0	0	0	0	0	0.285714	#N/A	#N/A
7	117595097	G	GTTAAA		7_117595097_G_GTTAAA	intron_variant	MODIFIER	c.2619+44_2619+48delATTAA	0	0	706	0	2	0	0	0	0	0	0.285714	#N/A	#N/A
7	117595097	GTAAAA	GTTAAA		7_117595097_GTAAAA_GTTAAA	intron_variant	MODIFIER	c.2619+41T>A	0	0	706	0	1	0	0	0	0	0	0.142857	#N/A	#N/A
7	117595097	GTTGAA	GTTAAA		7_117595097_GTTGAA_GTTAAA	intron_variant	MODIFIER	c.2619+42A>G	0	0	706	0	1	0	0	0	0	0	0.142857	#N/A	#N/A
7	117595104	A	T		7_117595104_A_T	intron_variant	MODIFIER	c.2619+46T>A	0	0	44	0	2	0	0	0	0	0	0.285714	#N/A	#N/A
7	117595107	A	G		7_117595107_A_G	intron_variant	MODIFIER	c.2619+49G>A	0	0	704	0	5	0	0	0	0	1	0.857143	#N/A	#N/A
7	117595115	T	G		7_117595115_T_G	intron_variant	MODIFIER	c.2619+57G>T	0	0	462	0	2	0	0	0	0	0	0.285714	#N/A	#N/A
7	117595116	A	G		7_117595116_A_G	intron_variant	MODIFIER	c.2619+58G>A	0	0	291	0	1	0	0	0	0	0	0.142857	#N/A	#N/A
7	117595117	A	G		7_117595117_A_G	intron_variant	MODIFIER	c.2619+59G>A	0	0	214	1	0	0	0	0	0	0	0.142857	#N/A	#N/A
7	117595122	A	T		7_117595122_A_T	intron_variant	MODIFIER	c.2619+64T>A	0	0	38	0	1	0	0	0	0	0	0.142857	#N/A	#N/A
7	117595122	C	T		7_117595122_C_T	intron_variant	MODIFIER	c.2619+64T>C	0	0	38	0	1	0	0	0	0	0	0.142857	#N/A	#N/A
7	117595125	G	A		7_117595125_G_A	intron_variant	MODIFIER	c.2619+67A>G	0	0	377	0	6	0	0	0	0	0	0.857143	#N/A	#N/A
7	117595126	A	C		7_117595126_A_C	intron_variant	MODIFIER	c.2619+68C>A	0	0	50	0	1	0	0	0	0	0	0.142857	#N/A	#N/A
7	117595126	T	C		7_117595126_T_C	intron_variant	MODIFIER	c.2619+68C>T	0	0	50	1	0	0	0	0	0	0	0.142857	#N/A	#N/A
7	117595127	G	A		7_117595127_G_A	intron_variant	MODIFIER	c.2619+69A>G	0	0	266	0	0	0	0	0	0	3	0.428571	#N/A	#N/A
7	117595128	A	T		7_117595128_A_T	intron_variant	MODIFIER	c.2619+70T>A	0	0	331	0	5	0	0	0	0	0	0.714286	#N/A	#N/A
7	117595132	C	T		7_117595132_C_T	intron_variant	MODIFIER	c.2619+74T>C	0	0	275	0	1	0	0	0	0	0	0.142857	#N/A	#N/A
7	117595133	G	A		7_117595133_G_A	intron_variant	MODIFIER	c.2619+75A>G	0	0	125	0	2	0	0	0	0	0	0.285714	#N/A	#N/A
7	117595135	G	GCA		7_117595135_G_GCA	intron_variant	MODIFIER	c.2619+84_2619+85delCA	0	0	298	0	3	0	0	0	0	0	0.428571	#N/A	#N/A
7	117595135	GCG	GCA		7_117595135_GCG_GCA	intron_variant	MODIFIER	c.2619+79A>G	0	0	298	0	1	0	0	0	0	0	0.142857	#N/A	#N/A
7	117595138	A	C		7_117595138_A_C	intron_variant	MODIFIER	c.2619+80C>A	0	0	53	0	1	0	0	0	0	0	0.142857	#N/A	#N/A
7	117595140	A	C		7_117595140_A_C	intron_variant	MODIFIER	c.2619+82C>A	0	0	59	0	3	0	0	0	0	0	0.428571	#N/A	#N/A
7	117595142	CAA	CAT		7_117595142_CAA_CAT	intron_variant	MODIFIER	c.2619+86T>A	0	0	3000	7	316	0	10	1	2	30	52.2857	#N/A	#N/A
7	117595142	CAC	CAT		7_117595142_CAC_CAT	intron_variant	MODIFIER	c.2619+86T>C	0	0	3000	0	51	0	1	0	1	6	8.42857	#N/A	#N/A
7	117595142	CGT	CAT		7_117595142_CGT_CAT	intron_variant	MODIFIER	c.2619+85A>G	0	0	3000	0	1	0	0	0	0	0	0.142857	#N/A	#N/A
7	117595146	A	AAT		7_117595146_A_AAT	intron_variant	MODIFIER	c.2619+91_2619+92delAT	0	0	270	1	0	0	0	2	0	2	0.714286	#N/A	#N/A
7	117595150	G	T		7_117595150_G_T	intron_variant	MODIFIER	c.2619+92T>G	0	0	279	0	1	0	0	0	0	0	0.142857	#N/A	#N/A
7	117595156	A	T		7_117595156_A_T	intron_variant	MODIFIER	c.2619+98T>A	0	0	563	0	1	0	0	0	0	0	0.142857	#N/A	#N/A
7	117595156	C	T		7_117595156_C_T	intron_variant	MODIFIER	c.2619+98T>C	0	0	563	1	0	0	0	0	0	0	0.142857	#N/A	#N/A
7	117602726	C	G		7_117602726_C_G	intron_variant	MODIFIER	c.2620-100G>C	0	0	250	0	1	0	0	0	0	0	0.142857	#N/A	#N/A
7	117602733	A	C		7_117602733_A_C	intron_variant	MODIFIER	c.2620-93C>A	0	0	189	0	1	0	0	0	0	0	0.142857	#N/A	#N/A
7	117602733	T	C		7_117602733_T_C	intron_variant	MODIFIER	c.2620-93C>T	0	0	189	0	1	0	0	0	0	0	0.142857	#N/A	#N/A
7	117602736	A	C		7_117602736_A_C	intron_variant	MODIFIER	c.2620-90C>A	0	0	47	0	1	0	0	0	0	0	0.142857	#N/A	#N/A
7	117602737	T	A		7_117602737_T_A	intron_variant	MODIFIER	c.2620-89A>T	0	0	250	0	0	0	0	0	0	1	0.142857	#N/A	#N/A
7	117602746	A	G		7_117602746_A_G	intron_variant	MODIFIER	c.2620-80G>A	0	0	44	0	1	0	0	0	0	0	0.142857	#N/A	#N/A
7	117602747	G	A		7_117602747_G_A	intron_variant	MODIFIER	c.2620-79A>G	0	0	96	0	1	0	0	0	0	0	0.142857	#N/A	#N/A
7	117602751	A	G		7_117602751_A_G	intron_variant	MODIFIER	c.2620-75G>A	0	0	50	0	1	0	0	0	0	0	0.142857	#N/A	#N/A
7	117602757	T	A		7_117602757_T_A	intron_variant	MODIFIER	c.2620-69A>T	0	0	59	0	0	0	1	0	0	0	0.142857	#N/A	#N/A
7	117602758	C	G		7_117602758_C_G	intron_variant	MODIFIER	c.2620-68G>C	0	0	367	0	10	0	0	0	0	0	1.42857	#N/A	#N/A
7	117602759	T	A		7_117602759_T_A	intron_variant	MODIFIER	c.2620-67A>T	0	0	387	0	0	0	12	0	0	1	1.85714	#N/A	#N/A
7	117602761	A	G		7_117602761_A_G	intron_variant	MODIFIER	c.2620-65G>A	0	0	50	0	2	0	0	0	0	0	0.285714	#N/A	#N/A
7	117602762	C	T		7_117602762_C_T	intron_variant	MODIFIER	c.2620-64T>C	0	0	155	0	1	0	0	0	0	0	0.142857	#N/A	#N/A
7	117602765	A	G		7_117602765_A_G	intron_variant	MODIFIER	c.2620-61G>A	0	0	226	0	5	0	0	0	0	0	0.714286	#N/A	#N/A
7	117602766	A	C		7_117602766_A_C	intron_variant	MODIFIER	c.2620-60C>A	0	0	231	0	9	0	0	0	0	0	1.28571	#N/A	#N/A
7	117602768	T	TG		7_117602768_T_TG	intron_variant	MODIFIER	c.2620-55delG	0	0	492	0	47	0	0	0	0	3	7.14286	#N/A	#N/A
7	117602768	TA	TG		7_117602768_TA_TG	intron_variant	MODIFIER	c.2620-57G>A	0	0	492	0	2	0	0	0	0	0	0.285714	#N/A	#N/A
7	117602773	A	G		7_117602773_A_G	intron_variant	MODIFIER	c.2620-53G>A	0	0	314	0	4	0	0	0	0	1	0.714286	#N/A	#N/A
7	117602775	G	A		7_117602775_G_A	intron_variant	MODIFIER	c.2620-51A>G	0	0	341	0	2	0	0	0	0	0	0.285714	#N/A	#N/A
7	117602780	A	G		7_117602780_A_G	intron_variant	MODIFIER	c.2620-46G>A	0	0	188	0	0	0	0	1	0	0	0.142857	#N/A	#N/A
7	117602790	A	T		7_117602790_A_T	intron_variant	MODIFIER	c.2620-36T>A	0	0	409	0	6	0	0	0	0	0	0.857143	#N/A	#N/A
7	117602799	T	A		7_117602799_T_A	intron_variant	MODIFIER	c.2620-27A>T	0	0	396	0	5	0	0	0	0	0	0.714286	#N/A	#N/A
7	117602801	A	T		7_117602801_A_T	intron_variant	MODIFIER	c.2620-25T>A	0	0	366	0	0	0	0	0	0	1	0.142857	#N/A	#N/A
7	117602801	G	T		7_117602801_G_T	intron_variant	MODIFIER	c.2620-25T>G	0	0	366	0	1	0	0	0	0	0	0.142857	#N/A	#N/A
7	117602806	A	T		7_117602806_A_T	intron_variant	MODIFIER	c.2620-20T>A	0	0	333	0	2	0	0	0	0	0	0.285714	#N/A	#N/A
7	117602806	G	T		7_117602806_G_T	intron_variant	MODIFIER	c.2620-20T>G	0	0	333	0	1	0	0	0	0	0	0.142857	#N/A	#N/A
7	117602807	A	G		7_117602807_A_G	intron_variant	MODIFIER	c.2620-19G>A	0	0	215	1	0	0	0	0	0	0	0.142857	#N/A	#N/A
7	117602807	C	G		7_117602807_C_G	intron_variant	MODIFIER	c.2620-19G>C	0	0	215	0	1	0	0	0	0	0	0.142857	#N/A	#N/A
7	117602809	A	G		7_117602809_A_G	intron_variant	MODIFIER	c.2620-17G>A	0	0	161	1	0	0	0	0	0	0	0.142857	#N/A	#N/A
7	117602810	A	T		7_117602810_A_T	intron_variant	MODIFIER	c.2620-16T>A	0	0	306	0	1	0	0	0	0	0	0.142857	#N/A	#N/A
7	117602811	T	C		7_117602811_T_C	intron_variant	MODIFIER	c.2620-15C>T	0	0	1065	0	0	0	0	0	0	2	0.285714	#N/A	#N/A
7	117602812	G	T		7_117602812_G_T	intron_variant	MODIFIER	c.2620-14T>G	0	0	502	0	8	0	0	0	0	1	1.28571	#N/A	#N/A
7	117602814	T	G		7_117602814_T_G	intron_variant	MODIFIER	c.2620-12G>T	0	0	626	0	6	0	0	0	0	1	1	#N/A	#N/A
7	117602822	A	C		7_117602822_A_C	splice_region_variant&intron_variant	LOW	c.2620-4C>A	0	0	304	0	0	0	0	0	0	1	0.142857	#N/A	#N/A
7	117602826	A	G	am_class=ambiguous	7_117602826_A_G	missense_variant&splice_region_variant	MODERATE	c.2620G>A	p.Val874Met	874/1480	603	0	5	0	0	0	0	0	0.714286	#N/A	#N/A
7	117602826	T	G	am_class=likely_pathogenic	7_117602826_T_G	missense_variant&splice_region_variant	MODERATE	c.2620G>T	p.Val874Leu	874/1480	603	0	1	0	0	0	0	0	0.142857	#N/A	#N/A
7	117602830	T	C	am_class=likely_benign	7_117602830_T_C	missense_variant	MODERATE	c.2624C>T	p.Ala875Val	875/1480	146	1	0	0	0	0	0	0	0.142857	#N/A	#N/A
7	117602832	G	GCTT		7_117602832_G_GCTT	disruptive_inframe_deletion	MODERATE	c.2630_2632delCTT	p.Ser877del	877/1480	745	0	0	0	0	0	0	1	0.142857	#N/A	#N/A
7	117602840	A	G		7_117602840_A_G	synonymous_variant	LOW	c.2634G>A	p.Leu878Leu	878/1480	500	0	4	0	0	0	0	0	0.571429	#N/A	#N/A
7	117602843	C	T		7_117602843_C_T	synonymous_variant	LOW	c.2637T>C	p.Val879Val	879/1480	506	0	7	0	0	0	0	0	1	#N/A	#N/A
7	117602843	G	T		7_117602843_G_T	synonymous_variant	LOW	c.2637T>G	p.Val879Val	879/1480	506	0	1	0	0	0	0	0	0.142857	#N/A	#N/A
7	117602848	C	T	am_class=likely_pathogenic	7_117602848_C_T	missense_variant	MODERATE	c.2642T>C	p.Leu881Pro	881/1480	331	0	2	0	0	0	0	1	0.428571	#N/A	#N/A
7	117602860	A	G	am_class=likely_benign	7_117602860_A_G	missense_variant	MODERATE	c.2654G>A	p.Gly885Glu	885/1480	342	0	1	0	0	0	0	0	0.142857	#N/A	#N/A
7	117602875	G	A		7_117602875_G_A	intron_variant	MODIFIER	c.2657+12A>G	0	0	142	0	0	0	0	0	0	1	0.142857	#N/A	#N/A
7	117602876	C	T		7_117602876_C_T	intron_variant	MODIFIER	c.2657+13T>C	0	0	121	0	1	0	0	0	0	0	0.142857	#N/A	#N/A
7	117602878	C	T		7_117602878_C_T	intron_variant	MODIFIER	c.2657+15T>C	0	0	338	0	1	0	0	0	0	0	0.142857	#N/A	#N/A
7	117602879	A	C		7_117602879_A_C	intron_variant	MODIFIER	c.2657+16C>A	0	0	38	0	1	0	0	0	0	0	0.142857	#N/A	#N/A
7	117602882	G	A		7_117602882_G_A	intron_variant	MODIFIER	c.2657+19A>G	0	0	350	0	14	0	0	0	0	1	2.14286	#N/A	#N/A
7	117602887	A	G		7_117602887_A_G	intron_variant	MODIFIER	c.2657+24G>A	0	0	646	0	69	0	0	0	0	2	10.1429	#N/A	#N/A
7	117602890	T	G		7_117602890_T_G	intron_variant	MODIFIER	c.2657+27G>T	0	0	176	0	1	0	0	0	0	0	0.142857	#N/A	#N/A
7	117602894	T	G		7_117602894_T_G	intron_variant	MODIFIER	c.2657+31G>T	0	0	95	0	1	0	0	0	0	0	0.142857	#N/A	#N/A
7	117602896	C	G		7_117602896_C_G	intron_variant	MODIFIER	c.2657+33G>C	0	0	245	0	0	0	0	0	0	1	0.142857	#N/A	#N/A
7	117602907	T	G		7_117602907_T_G	intron_variant	MODIFIER	c.2657+44G>T	0	0	282	0	2	0	0	0	0	1	0.428571	#N/A	#N/A
7	117602913	A	T		7_117602913_A_T	intron_variant	MODIFIER	c.2657+50T>A	0	0	52	0	2	0	0	0	0	0	0.285714	#N/A	#N/A
7	117602917	A	T		7_117602917_A_T	intron_variant	MODIFIER	c.2657+54T>A	0	0	41	0	1	0	0	0	0	0	0.142857	#N/A	#N/A
7	117602918	G	A		7_117602918_G_A	intron_variant	MODIFIER	c.2657+55A>G	0	0	164	0	2	0	0	0	0	0	0.285714	#N/A	#N/A
7	117602921	A	G		7_117602921_A_G	intron_variant	MODIFIER	c.2657+58G>A	0	0	155	0	2	0	0	0	0	0	0.285714	#N/A	#N/A
7	117602922	A	T		7_117602922_A_T	intron_variant	MODIFIER	c.2657+59T>A	0	0	47	0	1	0	0	0	0	0	0.142857	#N/A	#N/A
7	117602926	A	C		7_117602926_A_C	intron_variant	MODIFIER	c.2657+63C>A	0	0	254	0	6	0	0	0	0	1	1	#N/A	#N/A
7	117602927	A	C		7_117602927_A_C	intron_variant	MODIFIER	c.2657+64C>A	0	0	50	0	1	0	0	1	0	0	0.285714	#N/A	#N/A
7	117602929	A	C		7_117602929_A_C	intron_variant	MODIFIER	c.2657+66C>A	0	0	254	0	0	0	0	0	0	1	0.142857	#N/A	#N/A
7	117602930	A	T		7_117602930_A_T	intron_variant	MODIFIER	c.2657+67T>A	0	0	44	0	1	0	0	0	0	0	0.142857	#N/A	#N/A
7	117602932	C	T		7_117602932_C_T	intron_variant	MODIFIER	c.2657+69T>C	0	0	297	0	15	0	0	0	0	1	2.28571	#N/A	#N/A
7	117602935	C	T		7_117602935_C_T	intron_variant	MODIFIER	c.2657+72T>C	0	0	132	0	1	0	0	0	0	0	0.142857	#N/A	#N/A
7	117602938	C	T		7_117602938_C_T	intron_variant	MODIFIER	c.2657+75T>C	0	0	121	0	2	0	0	0	0	0	0.285714	#N/A	#N/A
7	117602939	C	A		7_117602939_C_A	intron_variant	MODIFIER	c.2657+76A>C	0	0	235	0	0	0	0	0	0	3	0.428571	#N/A	#N/A
7	117602940	C	T		7_117602940_C_T	intron_variant	MODIFIER	c.2657+77T>C	0	0	174	0	2	0	0	0	0	0	0.285714	#N/A	#N/A
7	117602941	A	G		7_117602941_A_G	intron_variant	MODIFIER	c.2657+78G>A	0	0	311	0	3	0	0	0	0	6	1.28571	#N/A	#N/A
7	117602943	G	A		7_117602943_G_A	intron_variant	MODIFIER	c.2657+80A>G	0	0	245	0	3	0	0	0	0	0	0.428571	#N/A	#N/A
7	117602943	T	A		7_117602943_T_A	intron_variant	MODIFIER	c.2657+80A>T	0	0	245	0	1	0	0	0	0	0	0.142857	#N/A	#N/A
7	117602944	C	T		7_117602944_C_T	intron_variant	MODIFIER	c.2657+81T>C	0	0	125	0	1	0	0	0	0	0	0.142857	#N/A	#N/A
7	117602944	G	T		7_117602944_G_T	intron_variant	MODIFIER	c.2657+81T>G	0	0	125	0	1	0	0	0	0	0	0.142857	#N/A	#N/A
7	117602951	A	C		7_117602951_A_C	intron_variant	MODIFIER	c.2657+88C>A	0	0	288	0	14	0	0	0	0	1	2.14286	#N/A	#N/A
7	117602952	T	C		7_117602952_T_C	intron_variant	MODIFIER	c.2657+89C>T	0	0	78	0	1	0	0	0	0	0	0.142857	#N/A	#N/A
7	117602954	A	C		7_117602954_A_C	intron_variant	MODIFIER	c.2657+91C>A	0	0	50	0	1	0	0	0	0	1	0.285714	#N/A	#N/A
7	117602962	A	C		7_117602962_A_C	intron_variant	MODIFIER	c.2657+99C>A	0	0	56	0	2	0	0	0	0	0	0.285714	#N/A	#N/A
7	117602962	T	C		7_117602962_T_C	intron_variant	MODIFIER	c.2657+99C>T	0	0	56	0	1	0	0	0	0	0	0.142857	#N/A	#N/A
7	117602963	G	A		7_117602963_G_A	intron_variant	MODIFIER	c.2657+100A>G	0	0	245	0	16	0	0	0	0	0	2.28571	#N/A	#N/A
7	117603432	G	A		7_117603432_G_A	intron_variant	MODIFIER	c.2658-100A>G	0	0	220	0	2	0	0	0	0	0	0.285714	#N/A	#N/A
7	117603433	C	T		7_117603433_C_T	intron_variant	MODIFIER	c.2658-99T>C	0	0	223	0	1	0	0	0	0	1	0.285714	#N/A	#N/A
7	117603434	C	T		7_117603434_C_T	intron_variant	MODIFIER	c.2658-98T>C	0	0	387	0	11	0	0	0	0	0	1.57143	#N/A	#N/A
7	117603435	A	G		7_117603435_A_G	intron_variant	MODIFIER	c.2658-97G>A	0	0	418	0	6	0	0	0	0	1	1	#N/A	#N/A
7	117603435	T	G		7_117603435_T_G	intron_variant	MODIFIER	c.2658-97G>T	0	0	418	0	0	0	0	0	0	1	0.142857	#N/A	#N/A
7	117603437	A	AT		7_117603437_A_AT	intron_variant	MODIFIER	c.2658-92delT	0	0	178	0	1	0	0	0	0	0	0.142857	#N/A	#N/A
7	117603445	T	A		7_117603445_T_A	intron_variant	MODIFIER	c.2658-87A>T	0	0	44	0	2	0	0	0	0	0	0.285714	#N/A	#N/A
7	117603446	C	G		7_117603446_C_G	intron_variant	MODIFIER	c.2658-86G>C	0	0	158	0	1	0	0	0	0	0	0.142857	#N/A	#N/A
7	117603448	A	C		7_117603448_A_C	intron_variant	MODIFIER	c.2658-84C>A	0	0	304	0	2	0	0	0	0	0	0.285714	#N/A	#N/A
7	117603448	T	C		7_117603448_T_C	intron_variant	MODIFIER	c.2658-84C>T	0	0	304	0	1	0	0	0	0	0	0.142857	#N/A	#N/A
7	117603452	C	A		7_117603452_C_A	intron_variant	MODIFIER	c.2658-80A>C	0	0	397	0	0	0	0	0	1	0	0.142857	#N/A	#N/A
7	117603452	G	A		7_117603452_G_A	intron_variant	MODIFIER	c.2658-80A>G	0	0	397	0	10	0	0	0	0	1	1.57143	#N/A	#N/A
7	117603457	T	A		7_117603457_T_A	intron_variant	MODIFIER	c.2658-75A>T	0	0	62	0	2	0	0	0	0	0	0.285714	#N/A	#N/A
7	117603458	A	G		7_117603458_A_G	intron_variant	MODIFIER	c.2658-74G>A	0	0	347	0	0	0	0	0	0	1	0.142857	#N/A	#N/A
7	117603458	T	G		7_117603458_T_G	intron_variant	MODIFIER	c.2658-74G>T	0	0	347	0	2	0	0	0	0	0	0.285714	#N/A	#N/A
7	117603460	C	T		7_117603460_C_T	intron_variant	MODIFIER	c.2658-72T>C	0	0	230	0	2	0	0	0	0	0	0.285714	#N/A	#N/A
7	117603462	A	C		7_117603462_A_C	intron_variant	MODIFIER	c.2658-70C>A	0	0	297	0	0	0	0	0	0	1	0.142857	#N/A	#N/A
7	117603462	T	C		7_117603462_T_C	intron_variant	MODIFIER	c.2658-70C>T	0	0	297	0	1	0	0	0	0	0	0.142857	#N/A	#N/A
7	117603465	C	T		7_117603465_C_T	intron_variant	MODIFIER	c.2658-67T>C	0	0	431	0	0	0	1	0	0	0	0.142857	#N/A	#N/A
7	117603466	C	T		7_117603466_C_T	intron_variant	MODIFIER	c.2658-66T>C	0	0	294	0	1	0	0	0	0	0	0.142857	#N/A	#N/A
7	117603467	T	A		7_117603467_T_A	intron_variant	MODIFIER	c.2658-65A>T	0	0	38	0	1	0	0	0	0	0	0.142857	#N/A	#N/A
7	117603469	G	A		7_117603469_G_A	intron_variant	MODIFIER	c.2658-63A>G	0	0	545	0	3	0	0	0	0	1	0.571429	#N/A	#N/A
7	117603471	T	G		7_117603471_T_G	intron_variant	MODIFIER	c.2658-61G>T	0	0	40	0	1	0	0	0	0	0	0.142857	#N/A	#N/A
7	117603476	C	G		7_117603476_C_G	intron_variant	MODIFIER	c.2658-56G>C	0	0	446	0	2	0	0	0	0	0	0.285714	#N/A	#N/A
7	117603485	A	G		7_117603485_A_G	intron_variant	MODIFIER	c.2658-47G>A	0	0	359	0	1	0	0	0	0	0	0.142857	#N/A	#N/A
7	117603486	A	T		7_117603486_A_T	intron_variant	MODIFIER	c.2658-46T>A	0	0	873	0	7	0	0	0	0	1	1.14286	#N/A	#N/A
7	117603492	G	A		7_117603492_G_A	intron_variant	MODIFIER	c.2658-40A>G	0	0	247	0	1	0	0	0	0	0	0.142857	#N/A	#N/A
7	117603493	T	C		7_117603493_T_C	intron_variant	MODIFIER	c.2658-39C>T	0	0	395	0	1	0	0	0	0	0	0.142857	#N/A	#N/A
7	117603507	C	T		7_117603507_C_T	intron_variant	MODIFIER	c.2658-25T>C	0	0	444	0	0	0	0	0	0	1	0.142857	#N/A	#N/A
7	117603509	G	A		7_117603509_G_A	intron_variant	MODIFIER	c.2658-23A>G	0	0	395	0	0	0	0	0	0	2	0.285714	#N/A	#N/A
7	117603510	G	C		7_117603510_G_C	intron_variant	MODIFIER	c.2658-22C>G	0	0	597	0	1	0	0	0	0	0	0.142857	#N/A	#N/A
7	117603516	T	C		7_117603516_T_C	intron_variant	MODIFIER	c.2658-16C>T	0	0	603	0	2	0	0	0	0	0	0.285714	#N/A	#N/A
7	117603518	A	T		7_117603518_A_T	intron_variant	MODIFIER	c.2658-14T>A	0	0	565	0	1	0	0	0	0	0	0.142857	#N/A	#N/A
7	117603518	C	T		7_117603518_C_T	intron_variant	MODIFIER	c.2658-14T>C	0	0	565	0	1	0	0	0	0	0	0.142857	#N/A	#N/A
7	117603519	G	A		7_117603519_G_A	intron_variant	MODIFIER	c.2658-13A>G	0	0	669	1	0	0	0	0	0	1	0.285714	undefined	unclassified
7	117603525	C	T		7_117603525_C_T	splice_region_variant&intron_variant	LOW	c.2658-7T>C	0	0	426	0	2	0	0	0	0	0	0.285714	#N/A	#N/A
7	117603526	C	T		7_117603526_C_T	splice_region_variant&intron_variant	LOW	c.2658-6T>C	0	0	420	1	0	0	0	0	0	0	0.142857	#N/A	#N/A
7	117603527	C	T		7_117603527_C_T	splice_region_variant&intron_variant	LOW	c.2658-5T>C	0	0	676	0	3	0	0	0	0	0	0.428571	#N/A	#N/A
7	117603529	A	C		7_117603529_A_C	splice_region_variant&intron_variant	LOW	c.2658-3C>A	0	0	500	0	1	0	0	0	0	0	0.142857	#N/A	#N/A
7	117603531	A	G		7_117603531_A_G	splice_acceptor_variant&intron_variant	HIGH	c.2658-1G>A	0	0	625	0	1	0	0	0	0	0	0.142857	#N/A	#N/A
7	117603531	C	G		7_117603531_C_G	splice_acceptor_variant&intron_variant	HIGH	c.2658-1G>C	0	0	625	0	1	0	0	0	0	0	0.142857	CF-causing	disease-causing
7	117603536	T	C	am_class=likely_benign	7_117603536_T_C	missense_variant	MODERATE	c.2662C>T	p.Pro888Ser	888/1480	935	4	0	0	0	0	0	0	0.571429	#N/A	#N/A
7	117603537	G	C	am_class=likely_benign	7_117603537_G_C	missense_variant	MODERATE	c.2663C>G	p.Pro888Arg	888/1480	393	0	2	0	0	0	0	0	0.285714	#N/A	#N/A
7	117603556	G	T	am_class=likely_benign	7_117603556_G_T	missense_variant	MODERATE	c.2682T>G	p.Asn894Lys	894/1480	423	0	1	0	0	0	0	0	0.142857	#N/A	#N/A
7	117603557	C	A	am_class=likely_benign	7_117603557_C_A	missense_variant	MODERATE	c.2683A>C	p.Ser895Arg	895/1480	839	0	2	0	0	0	0	0	0.285714	#N/A	#N/A
7	117603558	C	G	am_class=likely_benign	7_117603558_C_G	missense_variant	MODERATE	c.2684G>C	p.Ser895Thr	895/1480	1202	0	0	0	0	0	18	0	2.57143	#N/A	#N/A
7	117603564	G	A	am_class=likely_benign	7_117603564_G_A	missense_variant	MODERATE	c.2690A>G	p.His897Arg	897/1480	464	0	1	0	0	0	0	0	0.142857	#N/A	#N/A
7	117603565	C	T		7_117603565_C_T	synonymous_variant	LOW	c.2691T>C	p.His897His	897/1480	376	1	0	0	0	0	0	0	0.142857	#N/A	#N/A
7	117603567	A	G	am_class=likely_benign	7_117603567_A_G	missense_variant	MODERATE	c.2693G>A	p.Ser898Asn	898/1480	624	0	3	0	0	0	0	0	0.428571	#N/A	#N/A
7	117603568	C	T		7_117603568_C_T	synonymous_variant	LOW	c.2694T>C	p.Ser898Ser	898/1480	682	0	1	0	0	0	0	0	0.142857	#N/A	#N/A
7	117603575	G	A	am_class=likely_benign	7_117603575_G_A	missense_variant	MODERATE	c.2701A>G	p.Asn901Asp	901/1480	893	0	7	0	0	0	0	0	1	#N/A	#N/A
7	117603582	T	A	am_class=likely_benign	7_117603582_T_A	missense_variant	MODERATE	c.2708A>T	p.Tyr903Phe	903/1480	925	0	11	0	0	0	0	0	1.57143	#N/A	#N/A
7	117603587	C	G	am_class=ambiguous	7_117603587_C_G	missense_variant	MODERATE	c.2713G>C	p.Val905Leu	905/1480	1029	0	34	0	0	0	0	2	5.14286	#N/A	#N/A
7	117603591	G	T	am_class=ambiguous	7_117603591_G_T	missense_variant	MODERATE	c.2717T>G	p.Ile906Ser	906/1480	296	0	0	0	0	0	0	1	0.142857	#N/A	#N/A
7	117603603	G	C	am_class=likely_benign	7_117603603_G_C	missense_variant	MODERATE	c.2729C>G	p.Thr910Ser	910/1480	440	0	1	0	0	0	0	0	0.142857	#N/A	#N/A
7	117603610	C	G		7_117603610_C_G	synonymous_variant	LOW	c.2736G>C	p.Ser912Ser	912/1480	575	2	0	0	0	0	0	0	0.285714	#N/A	#N/A
7	117603619	A	G		7_117603619_A_G	synonymous_variant	LOW	c.2745G>A	p.Val915Val	915/1480	627	0	5	0	0	0	0	0	0.714286	#N/A	#N/A
7	117603622	C	T		7_117603622_C_T	synonymous_variant	LOW	c.2748T>C	p.Phe916Phe	916/1480	599	0	2	0	0	0	0	0	0.285714	#N/A	#N/A
7	117603627	C	T	am_class=likely_pathogenic	7_117603627_C_T	missense_variant	MODERATE	c.2753T>C	p.Ile918Thr	918/1480	1052	0	15	0	0	0	0	0	2.14286	#N/A	#N/A
7	117603629	A	T	am_class=likely_pathogenic	7_117603629_A_T	missense_variant	MODERATE	c.2755T>A	p.Tyr919Asn	919/1480	756	7	0	0	0	0	0	0	1	#N/A	#N/A
7	117603631	T	C		7_117603631_T_C	synonymous_variant	LOW	c.2757C>T	p.Tyr919Tyr	919/1480	837	0	18	0	1	0	0	1	2.85714	#N/A	#N/A
7	117603632	T	G	am_class=likely_pathogenic	7_117603632_T_G	missense_variant	MODERATE	c.2758G>T	p.Val920Leu	920/1480	918	0	1	1	0	0	0	3	0.714286	VUS2	unclassified
7	117603639	G	T	am_class=likely_pathogenic	7_117603639_G_T	missense_variant	MODERATE	c.2765T>G	p.Val922Gly	922/1480	449	0	2	0	0	0	0	0	0.285714	#N/A	#N/A
7	117603642	G	C	am_class=ambiguous	7_117603642_G_C	missense_variant	MODERATE	c.2768C>G	p.Ala923Gly	923/1480	825	0	4	0	0	0	0	0	0.571429	#N/A	#N/A
7	117603644	A	G	am_class=likely_pathogenic	7_117603644_A_G	missense_variant	MODERATE	c.2770G>A	p.Asp924Asn	924/1480	1305	0	0	0	0	2	0	1	0.428571	VUS4	unclassified
7	117603647	G	A	am_class=ambiguous	7_117603647_G_A	missense_variant	MODERATE	c.2773A>G	p.Thr925Ala	925/1480	683	0	6	0	0	0	0	0	0.857143	#N/A	#N/A
7	117603648	G	C	am_class=likely_benign	7_117603648_G_C	missense_variant	MODERATE	c.2774C>G	p.Thr925Ser	925/1480	847	0	1	0	0	0	0	0	0.142857	#N/A	#N/A
7	117603652	A	G		7_117603652_A_G	synonymous_variant	LOW	c.2778G>A	p.Leu926Leu	926/1480	1044	0	1	0	0	0	0	0	0.142857	#N/A	#N/A
7	117603657	T	C	am_class=likely_benign	7_117603657_T_C	missense_variant	MODERATE	c.2783C>T	p.Ala928Val	928/1480	619	0	1	0	0	0	0	0	0.142857	#N/A	#N/A
7	117603660	A	T	am_class=likely_pathogenic	7_117603660_A_T	missense_variant	MODERATE	c.2786T>A	p.Met929Lys	929/1480	880	0	13	0	0	0	0	0	1.85714	#N/A	#N/A
7	117603662	T	G		7_117603662_T_G	stop_gained	HIGH	c.2788G>T	p.Gly930*	930/1480	690	0	0	0	0	0	0	1	0.142857	#N/A	#N/A
7	117603667	G	C	am_class=likely_benign	7_117603667_G_C	missense_variant	MODERATE	c.2793C>G	p.Phe931Leu	931/1480	761	0	8	0	0	0	0	1	1.28571	#N/A	#N/A
7	117603686	C	G	am_class=ambiguous	7_117603686_C_G	missense_variant	MODERATE	c.2812G>C	p.Val938Leu	938/1480	569	0	0	0	0	0	1	0	0.142857	#N/A	#N/A
7	117603695	G	C	am_class=likely_benign	7_117603695_G_C	missense_variant	MODERATE	c.2821C>G	p.Leu941Val	941/1480	475	0	1	0	0	0	0	0	0.142857	#N/A	#N/A
7	117603706	T	G		7_117603706_T_G	synonymous_variant	LOW	c.2832G>T	p.Val944Val	944/1480	860	0	1	0	0	0	0	0	0.142857	#N/A	#N/A
7	117603712	C	A	am_class=ambiguous	7_117603712_C_A	missense_variant	MODERATE	c.2838A>C	p.Lys946Asn	946/1480	707	0	1	0	0	0	0	0	0.142857	#N/A	#N/A
7	117603716	G	T	am_class=likely_benign	7_117603716_G_T	missense_variant	MODERATE	c.2842T>G	p.Leu948Val	948/1480	882	0	3	0	0	0	0	0	0.428571	#N/A	#N/A
7	117603721	G	C	am_class=likely_pathogenic	7_117603721_G_C	missense_variant	MODERATE	c.2847C>G	p.His949Gln	949/1480	668	0	1	0	0	0	0	0	0.142857	#N/A	#N/A
7	117603725	T	A		7_117603725_T_A	stop_gained	HIGH	c.2851A>T	p.Lys951*	951/1480	754	0	1	0	0	0	0	0	0.142857	#N/A	#N/A
7	117603728	G	A	am_class=ambiguous	7_117603728_G_A	missense_variant	MODERATE	c.2854A>G	p.Met952Val	952/1480	698	0	0	0	0	0	0	1	0.142857	#N/A	#N/A
7	117603730	A	G	am_class=likely_pathogenic	7_117603730_A_G	missense_variant	MODERATE	c.2856G>A	p.Met952Ile	952/1480	1034	0	0	0	1	0	0	0	0.142857	#N/A	#N/A
7	117603735	G	A	am_class=likely_benign	7_117603735_G_A	missense_variant	MODERATE	c.2861A>G	p.His954Arg	954/1480	585	0	0	0	0	0	0	1	0.142857	#N/A	#N/A
7	117603739	C	T		7_117603739_C_T	synonymous_variant	LOW	c.2865T>C	p.Ser955Ser	955/1480	539	0	4	0	0	0	0	0	0.571429	#N/A	#N/A
7	117603739	G	T		7_117603739_G_T	synonymous_variant	LOW	c.2865T>G	p.Ser955Ser	955/1480	539	0	1	0	0	0	0	0	0.142857	#N/A	#N/A
7	117603748	GG	AG		7_117603748_GG_AG	synonymous_variant	LOW	c.2874A>G	p.Gln958Gln	958/1480	930	0	1	0	0	0	0	0	0.142857	#N/A	#N/A
7	117603755	G	A	am_class=likely_benign	7_117603755_G_A	missense_variant	MODERATE	c.2881A>G	p.Met961Val	961/1480	718	0	4	0	0	0	0	0	0.571429	#N/A	#N/A
7	117603761	G	A	am_class=likely_benign	7_117603761_G_A	missense_variant	MODERATE	c.2887A>G	p.Thr963Ala	963/1480	282	0	1	0	0	0	0	0	0.142857	#N/A	#N/A
7	117603763	A	C		7_117603763_A_C	synonymous_variant	LOW	c.2889C>A	p.Thr963Thr	963/1480	648	0	3	0	0	0	0	0	0.428571	#N/A	#N/A
7	117603764	T	C	am_class=likely_benign	7_117603764_T_C	missense_variant	MODERATE	c.2890C>T	p.Leu964Phe	964/1480	337	0	2	0	0	0	0	0	0.285714	#N/A	#N/A
7	117603769	AA	CA		7_117603769_AA_CA	missense_variant	MODERATE	c.2895C>A	p.Asn965Lys	965/1480	850	0	1	0	0	0	0	2	0.428571	#N/A	#N/A
7	117603771	T	C	am_class=likely_benign	7_117603771_T_C	missense_variant	MODERATE	c.2897C>T	p.Thr966Met	966/1480	331	0	1	0	0	0	0	0	0.142857	#N/A	#N/A
7	117603781	G	A		7_117603781_G_A	splice_region_variant&synonymous_variant	LOW	c.2907A>G	p.Ala969Ala	969/1480	595	0	0	0	0	0	1	0	0.142857	#N/A	#N/A
7	117603783	T	G		7_117603783_T_G	splice_donor_variant&intron_variant	HIGH	c.2908+1G>T	0	0	399	0	1	0	0	0	0	0	0.142857	#N/A	#N/A
7	117603786	A	C		7_117603786_A_C	splice_region_variant&intron_variant	LOW	c.2908+4C>A	0	0	603	2	0	0	0	0	0	0	0.285714	undefined	unclassified
7	117603789	C	T		7_117603789_C_T	splice_region_variant&intron_variant	LOW	c.2908+7T>C	0	0	538	0	1	0	0	0	0	0	0.142857	#N/A	#N/A
7	117603796	G	T		7_117603796_G_T	intron_variant	MODIFIER	c.2908+14T>G	0	0	308	1	0	0	0	0	0	0	0.142857	#N/A	#N/A
7	117603799	G	A		7_117603799_G_A	intron_variant	MODIFIER	c.2908+17A>G	0	0	571	1	1	0	0	0	0	0	0.285714	#N/A	#N/A
7	117603801	T	G		7_117603801_T_G	intron_variant	MODIFIER	c.2908+19G>T	0	0	615	0	2	0	0	0	0	0	0.285714	#N/A	#N/A
7	117603807	C	A		7_117603807_C_A	intron_variant	MODIFIER	c.2908+25A>C	0	0	826	0	1	0	0	0	0	0	0.142857	#N/A	#N/A
7	117603807	T	A		7_117603807_T_A	intron_variant	MODIFIER	c.2908+25A>T	0	0	826	0	1	0	0	0	0	0	0.142857	#N/A	#N/A
7	117603809	G	A		7_117603809_G_A	intron_variant	MODIFIER	c.2908+27A>G	0	0	586	0	4	0	0	0	0	0	0.571429	#N/A	#N/A
7	117603810	T	C		7_117603810_T_C	intron_variant	MODIFIER	c.2908+28C>T	0	0	316	0	2	0	0	0	0	0	0.285714	#N/A	#N/A
7	117603820	G	A		7_117603820_G_A	intron_variant	MODIFIER	c.2908+38A>G	0	0	477	0	1	0	0	0	0	0	0.142857	#N/A	#N/A
7	117603821	G	C		7_117603821_G_C	intron_variant	MODIFIER	c.2908+39C>G	0	0	785	0	0	0	0	0	0	1	0.142857	#N/A	#N/A
7	117603821	T	C		7_117603821_T_C	intron_variant	MODIFIER	c.2908+39C>T	0	0	785	0	3	0	0	0	0	0	0.428571	#N/A	#N/A
7	117603827	G	A		7_117603827_G_A	intron_variant	MODIFIER	c.2908+45A>G	0	0	346	0	5	0	0	0	0	0	0.714286	#N/A	#N/A
7	117603828	C	T		7_117603828_C_T	intron_variant	MODIFIER	c.2908+46T>C	0	0	385	0	1	0	0	0	0	0	0.142857	#N/A	#N/A
7	117603833	T	C		7_117603833_T_C	intron_variant	MODIFIER	c.2908+51C>T	0	0	397	0	0	0	0	0	1	0	0.142857	#N/A	#N/A
7	117603838	A	G		7_117603838_A_G	intron_variant	MODIFIER	c.2908+56G>A	0	0	386	0	1	0	0	0	0	0	0.142857	#N/A	#N/A
7	117603844	T	G		7_117603844_T_G	intron_variant	MODIFIER	c.2908+62G>T	0	0	289	0	1	0	0	0	0	0	0.142857	#N/A	#N/A
7	117603845	G	T		7_117603845_G_T	intron_variant	MODIFIER	c.2908+63T>G	0	0	381	0	1	0	0	0	0	0	0.142857	#N/A	#N/A
7	117603847	C	G		7_117603847_C_G	intron_variant	MODIFIER	c.2908+65G>C	0	0	349	0	0	0	0	0	1	0	0.142857	#N/A	#N/A
7	117603848	A	G		7_117603848_A_G	intron_variant	MODIFIER	c.2908+66G>A	0	0	294	0	0	0	1	0	0	0	0.142857	#N/A	#N/A
7	117603848	C	G		7_117603848_C_G	intron_variant	MODIFIER	c.2908+66G>C	0	0	294	0	1	0	0	0	0	0	0.142857	#N/A	#N/A
7	117603852	C	T		7_117603852_C_T	intron_variant	MODIFIER	c.2908+70T>C	0	0	436	0	1	0	0	0	0	0	0.142857	#N/A	#N/A
7	117603855	T	A		7_117603855_T_A	intron_variant	MODIFIER	c.2908+73A>T	0	0	41	0	1	0	0	0	0	0	0.142857	#N/A	#N/A
7	117603860	A	C		7_117603860_A_C	intron_variant	MODIFIER	c.2908+78C>A	0	0	174	1	2	0	0	0	0	1	0.571429	#N/A	#N/A
7	117603860	T	C		7_117603860_T_C	intron_variant	MODIFIER	c.2908+78C>T	0	0	174	0	1	0	0	0	0	0	0.142857	#N/A	#N/A
7	117603863	A	T		7_117603863_A_T	intron_variant	MODIFIER	c.2908+81T>A	0	0	38	0	1	0	0	0	0	0	0.142857	#N/A	#N/A
7	117603864	T	G		7_117603864_T_G	intron_variant	MODIFIER	c.2908+82G>T	0	0	396	0	7	0	0	0	0	1	1.14286	#N/A	#N/A
7	117603865	A	C		7_117603865_A_C	intron_variant	MODIFIER	c.2908+83C>A	0	0	53	0	4	0	0	0	1	2	1	#N/A	#N/A
7	117603866	C	T		7_117603866_C_T	intron_variant	MODIFIER	c.2908+84T>C	0	0	38	0	1	0	0	0	0	0	0.142857	#N/A	#N/A
7	117603868	A	G		7_117603868_A_G	intron_variant	MODIFIER	c.2908+86G>A	0	0	254	0	0	1	0	0	0	0	0.142857	#N/A	#N/A
7	117603874	T	G		7_117603874_T_G	intron_variant	MODIFIER	c.2908+92G>T	0	0	248	0	7	0	0	0	0	0	1	#N/A	#N/A
7	117603875	A	C		7_117603875_A_C	intron_variant	MODIFIER	c.2908+93C>A	0	0	381	0	3	0	0	0	0	0	0.428571	#N/A	#N/A
7	117603877	A	C		7_117603877_A_C	intron_variant	MODIFIER	c.2908+95C>A	0	0	51	0	3	0	0	0	0	0	0.428571	#N/A	#N/A
7	117603879	A	G		7_117603879_A_G	intron_variant	MODIFIER	c.2908+97G>A	0	0	38	0	1	0	0	0	0	0	0.142857	#N/A	#N/A
7	117603881	A	G		7_117603881_A_G	intron_variant	MODIFIER	c.2908+99G>A	0	0	375	0	11	0	0	0	0	0	1.57143	#N/A	#N/A
7	117603882	A	G		7_117603882_A_G	intron_variant	MODIFIER	c.2908+100G>A	0	0	266	0	4	0	0	0	0	0	0.571429	#N/A	#N/A
7	117606581	A	C		7_117606581_A_C	intron_variant	MODIFIER	c.2909-93C>A	0	0	337	0	1	0	0	0	0	0	0.142857	#N/A	#N/A
7	117606583	C	T		7_117606583_C_T	intron_variant	MODIFIER	c.2909-91T>C	0	0	158	0	1	0	0	0	0	0	0.142857	#N/A	#N/A
7	117606585	G	T		7_117606585_G_T	intron_variant	MODIFIER	c.2909-89T>G	0	0	108	0	1	0	0	0	0	0	0.142857	#N/A	#N/A
7	117606586	T	A		7_117606586_T_A	intron_variant	MODIFIER	c.2909-88A>T	0	0	76	0	1	0	0	0	0	0	0.142857	#N/A	#N/A
7	117606594	A	C		7_117606594_A_C	intron_variant	MODIFIER	c.2909-80C>A	0	0	59	0	1	0	0	0	0	0	0.142857	#N/A	#N/A
7	117606596	G	A		7_117606596_G_A	intron_variant	MODIFIER	c.2909-78A>G	0	0	404	1	0	0	0	0	0	0	0.142857	#N/A	#N/A
7	117606599	A	C		7_117606599_A_C	intron_variant	MODIFIER	c.2909-75C>A	0	0	47	0	1	0	0	0	0	0	0.142857	#N/A	#N/A
7	117606600	G	T		7_117606600_G_T	intron_variant	MODIFIER	c.2909-74T>G	0	0	185	0	3	0	0	0	0	2	0.714286	#N/A	#N/A
7	117606601	C	T		7_117606601_C_T	intron_variant	MODIFIER	c.2909-73T>C	0	0	198	0	1	0	0	0	0	1	0.285714	#N/A	#N/A
7	117606602	T	A		7_117606602_T_A	intron_variant	MODIFIER	c.2909-72A>T	0	0	324	0	1	0	0	0	0	0	0.142857	#N/A	#N/A
7	117606603	A	G		7_117606603_A_G	intron_variant	MODIFIER	c.2909-71G>A	0	0	555	0	1	0	0	0	0	0	0.142857	#N/A	#N/A
7	117606605	C	A		7_117606605_C_A	intron_variant	MODIFIER	c.2909-69A>C	0	0	273	0	1	0	0	0	0	0	0.142857	#N/A	#N/A
7	117606608	A	G		7_117606608_A_G	intron_variant	MODIFIER	c.2909-66G>A	0	0	183	0	1	0	0	0	0	1	0.285714	#N/A	#N/A
7	117606613	A	T		7_117606613_A_T	intron_variant	MODIFIER	c.2909-61T>A	0	0	44	0	1	0	0	0	0	0	0.142857	#N/A	#N/A
7	117606620	G	A		7_117606620_G_A	intron_variant	MODIFIER	c.2909-54A>G	0	0	150	0	0	0	0	0	0	1	0.142857	#N/A	#N/A
7	117606621	G	T		7_117606621_G_T	intron_variant	MODIFIER	c.2909-53T>G	0	0	136	0	0	0	0	0	0	1	0.142857	#N/A	#N/A
7	117606627	TA	T		7_117606627_TA_T	intron_variant	MODIFIER	c.2909-41dupA	0	0	223	0	1	0	0	0	0	0	0.142857	#N/A	#N/A
7	117606630	G	A		7_117606630_G_A	intron_variant	MODIFIER	c.2909-44A>G	0	0	332	0	3	0	0	0	0	0	0.428571	#N/A	#N/A
7	117606636	T	A		7_117606636_T_A	intron_variant	MODIFIER	c.2909-38A>T	0	0	56	0	3	0	0	0	0	0	0.428571	#N/A	#N/A
7	117606638	C	T		7_117606638_C_T	intron_variant	MODIFIER	c.2909-36T>C	0	0	192	0	2	0	0	0	0	2	0.571429	#N/A	#N/A
7	117606639	A	G		7_117606639_A_G	intron_variant	MODIFIER	c.2909-35G>A	0	0	142	0	1	0	0	0	0	0	0.142857	#N/A	#N/A
7	117606647	G	A		7_117606647_G_A	intron_variant	MODIFIER	c.2909-27A>G	0	0	63	0	1	0	0	0	0	0	0.142857	#N/A	#N/A
7	117606647	T	A		7_117606647_T_A	intron_variant	MODIFIER	c.2909-27A>T	0	0	63	0	1	0	0	0	0	0	0.142857	#N/A	#N/A
7	117606656	A	T		7_117606656_A_T	intron_variant	MODIFIER	c.2909-18T>A	0	0	50	0	1	0	0	0	0	0	0.142857	#N/A	#N/A
7	117606657	A	C		7_117606657_A_C	intron_variant	MODIFIER	c.2909-17C>A	0	0	44	0	1	0	0	0	0	0	0.142857	#N/A	#N/A
7	117606659	C	T		7_117606659_C_T	intron_variant	MODIFIER	c.2909-15T>C	0	0	406	0	4	0	0	0	0	0	0.571429	undefined	unclassified
7	117606660	C	CTTGTATA		7_117606660_C_CTTGTATA	splice_region_variant&intron_variant	LOW	c.2909-11_2909-5delGTATATT	0	0	495	0	1	0	0	0	0	0	0.142857	#N/A	#N/A
7	117606660	CTTTTATA	CTTGTATA		7_117606660_CTTTTATA_CTTGTATA	intron_variant	MODIFIER	c.2909-11G>T	0	0	495	0	15	0	0	0	0	0	2.14286	#N/A	#N/A
7	117606671	C	T		7_117606671_C_T	splice_region_variant&intron_variant	LOW	c.2909-3T>C	0	0	83	0	0	0	1	0	0	0	0.142857	#N/A	#N/A
7	117606672	T	A		7_117606672_T_A	splice_acceptor_variant&intron_variant	HIGH	c.2909-2A>T	0	0	50	0	1	0	0	0	0	0	0.142857	#N/A	#N/A
7	117606675	T	TG		7_117606675_T_TG	frameshift_variant	HIGH	c.2913delG	p.Ile972fs	971/1480	51	0	0	0	1	0	0	0	0.142857	#N/A	#N/A
7	117606675	TA	TG		7_117606675_TA_TG	missense_variant&splice_region_variant	MODERATE	c.2911G>A	p.Gly971Arg	971/1480	51	0	1	0	0	0	0	0	0.142857	#N/A	#N/A
7	117606677	A	G	am_class=likely_benign	7_117606677_A_G	missense_variant	MODERATE	c.2912G>A	p.Gly971Glu	971/1480	183	0	1	0	0	0	0	0	0.142857	#N/A	#N/A
7	117606679	C	A	am_class=likely_benign	7_117606679_C_A	missense_variant	MODERATE	c.2914A>C	p.Ile972Leu	972/1480	219	0	1	0	0	0	0	0	0.142857	#N/A	#N/A
7	117606687	T	TAG		7_117606687_T_TAG	frameshift_variant	HIGH	c.2924_2925delGA	p.Arg975fs	975/1480	444	0	1	0	0	0	0	0	0.142857	#N/A	#N/A
7	117606687	TAC	TAG		7_117606687_TAC_TAG	missense_variant	MODERATE	c.2924G>C	p.Arg975Thr	975/1480	444	0	0	0	0	0	0	1	0.142857	#N/A	#N/A
7	117606693	T	C		7_117606693_T_C	synonymous_variant	LOW	c.2928C>T	p.Phe976Phe	976/1480	161	0	1	0	0	0	0	0	0.142857	#N/A	#N/A
[truncated: 2,195 more rows]

## Sheet: Table S1B
Table S1B. CFTR2 CF-causing Variants Excluded/Included in Our Analysis
Variant cDNA name (ordered 5' to 3')	Variant protein name	Variant legacy name	rsID	# alleles in CFTR2	Allele frequency in CFTR2 (of 142,036 identified variants)*	% pancreatic insufficient (patients with variant in trans with ACMG-PI variant, with variant in homozygosity, or with another variant expected to lead to no CFTR protein production)	Variant final determination 24 September 2021 (previous version)	Variant final determination 29 April 2022 (current version)	Change from previous version?	Included/Excluded in our analysis
c.(?_-1270)_(53+1_54-1)del	No protein name	CFTRdelePr-1	not found	3	2.11214e-05	0.67		CF-causing	Yes	Excluded
c.(?_1)_(53+1_54-1)del	p.Glu2GlyfsX17	CFTRdele1	not found	6	4.22428e-05	1	CF-causing	CF-causing	No	Excluded
c.[4C>T;7A>T]	p.[Gln2X;Arg3Trp]	Q2X;R3W	not found	4	2.81619e-05	1	CF-causing	CF-causing	No	Excluded
c.(53+1_54-1)_(164+1_165-1)del	No protein name	CFTRdele2	not found	46	0.000323862	1	CF-causing	CF-causing	No	Excluded
c.(53+1_54-1)_(489+1_490-1)del	No protein name	CFTRdele2-4	not found	4	2.81619e-05	1	CF-causing	CF-causing	No	Excluded
c.54-5940_273+10250del21kb	p.Ser18ArgfsX16	CFTRdele2,3	not found	417	0.00293588	0.99631	CF-causing	CF-causing	No	Excluded
c.54-5842_489+401del	No protein name	IVSI-5842_IVS4+401del	not found	4	2.81619e-05	1	CF-causing	CF-causing	No	Excluded
c.(164+1_165-1)_(1584_+1_1585-1)del(2619+1_2620-1)_(2988+1_2989-1)del	No protein name	CFTRdele3-10,14b-16	not found	4	2.81619e-05	1	CF-causing	CF-causing	No	Excluded
c.202A>T	p.Lys68X	K68X	not found	3	2.11214e-05	1		CF-causing	Yes	Excluded
c.(273+1_274-1)_(1116+1_1117-1)del	No protein name	CFTRdele4-7	not found	5	3.52023e-05	1	CF-causing	CF-causing	No	Excluded
c.(273+1_274-1)_(1584+1_1585-1)del	No protein name	CFTRdele4-10	not found	18	0.000126728	1	CF-causing	CF-causing	No	Excluded
c.(273+1_274-1)_(1679+1_1680-1)del	No protein name	CFTRdele4-11	not found	3	2.11214e-05	1	CF-causing	CF-causing	No	Excluded
c.(273+1_274-1)_(1116+1_1117-1)del(1584+1_1585-1)_(3468+1_3469-1)del	No protein name	CFTR50kbdel	not found	5	3.52023e-05	1	CF-causing	CF-causing	No	Excluded
c.[350G>A;1210−12T[5]]	p[.Arg117His;No protein name]	R117H;5T	not found	102	0.000718128	0.310345	CF-causing	CF-causing	No	Excluded
c.580G>T	p.Gly194X	G194X	not found	3	2.11214e-05	1		CF-causing	Yes	Excluded
c.(743+1_744-1)_(1584+1_1585-1)dup	No protein name	CFTRdup6b-10	not found	16	0.000112647	1	CF-causing	CF-causing	No	Excluded
c.761delA	p.Lys254ArgfsX7	892delA	not found	4	2.81619e-05	1	CF-causing	CF-causing	No	Excluded
c.(1392+1_1393-1)_(1584+1_1585-1)del	No protein name	CFTRdele10	not found	5	3.52023e-05	1		CF-causing	Yes	Excluded
c.[1397C>G;3209G>A]	p.[Ser466X;Arg1070Gln]	S466X;R1070Q	not found	9	6.33642e-05	1	CF-causing	CF-causing	No	Excluded
c.[1521_1523delCTT;3080T>C]	p.[Phe508del;Ile1027Thr]	F508del;I1027T	not found	58	0.000408347	1	CF-causing	CF-causing	No	Excluded
c.[1523T>G;3752G>A]	p.[Phe508Cys;Ser1251Asn]	F508C;S1251N	not found	4	2.81619e-05	0.75	CF-causing	CF-causing	No	Excluded
c.(1584+1_1585-1)_(1679+1_1680-1)del	No protein name	CFTRdele11	not found	5	3.52023e-05	1	CF-causing	CF-causing	No	Excluded
c.1689C>A	p.Tyr563X	Y563X	not found	4	2.81619e-05	1		CF-causing	Yes	Excluded
c.(1766+1_1767-1)_(2619+1_2620-1)del	No protein name	CFTRdele13,14a	not found	4	2.81619e-05	1	CF-causing	CF-causing	No	Excluded
c.2502dupT	p.Asp835X	2634insT	not found	3	2.11214e-05	1	CF-causing	CF-causing	No	Excluded
c.(2619+1_2620-1)_(3367+1_3368-1)del	No protein name	CFTRdele14b-17b	not found	19	0.000133769	1	CF-causing	CF-causing	No	Excluded
c.(2908+1_2909-1)_(3367+1_3368-1)del	No protein name	CFTRdele16-17b	not found	13	9.15261e-05	1	CF-causing	CF-causing	No	Excluded
c.(2988+1_2989-1)_(3367+1_3368-1)del	No protein name	CFTRdele17a,17b	not found	21	0.00014785	1	CF-causing	CF-causing	No	Excluded
c.(2988+1_2989-1)_(3468+1_3469-1)del	No protein name	CFTRdele17a-18	not found	62	0.000436509	1	CF-causing	CF-causing	No	Excluded
c.2989-977_3367+248del	No protein name	3121-977_3499+248del2515	not found	2	1.40809e-05	1	CF-causing	CF-causing	No	Excluded
c.(3139+1_3140-1)_(3367+1_3368-1)del	No protein name	CFTRdele17b	not found	3	2.11214e-05	1		CF-causing	Yes	Excluded
c.3365delC	p.Thr1122LysfsX12	3497delC	not found	3	2.11214e-05	1		CF-causing	Yes	Excluded
c.(3367+1+3368-1)_(3468+1_3469-1)del	No protein name	CFTRdele18	not found	3	2.11214e-05	1	CF-causing	CF-causing	No	Excluded
c.3382A>T	p.Arg1128X	R1128X	not found	3	2.11214e-05	1	CF-causing	CF-causing	No	Excluded
c.(3468+1_3469-1)_(3717+1_3718-1)del	No protein name	CFTRdele19	not found	9	6.33642e-05	1	CF-causing	CF-causing	No	Excluded
c.(3468+1_3469-1)_(3963+1_3964-1)del	No protein name	CFTRdele19-21	not found	7	4.92833e-05	1	CF-causing	CF-causing	No	Excluded
c.3468+2dupT	No protein name	3600+2insT	not found	12	8.44856e-05	1	CF-causing	CF-causing	No	Excluded
c.3600delA	p.Asp1201MetfsX10	3732delA	not found	4	2.81619e-05	1	CF-causing	CF-causing	No	Excluded
c.[3846G>A;3848G>T]	p.[Trp1282X;Arg1283Met]	W1282X;R1283M	not found	6	4.22428e-05	1	CF-causing	CF-causing	No	Excluded
c.(3873+1_3874-1)_(3963+1_3964-1)del	No protein name	CFTRdele21	not found	5	3.52023e-05	1	CF-causing	CF-causing	No	Excluded
c.(3963+1_3964-1)_(*1_?)del	No protein name	CFTRdele22-24	not found	40	0.000281619	1	CF-causing	CF-causing	No	Excluded
c.3964-78_4242+577del	No protein name	CFTRdele22,23	not found	40	0.000281619	0.962963	CF-causing	CF-causing	No	Excluded
c.744-2A>G	No protein name	876-2A->G	rs1057516646	3	2.11214e-05	1	CF-causing	CF-causing	No	Included
c.328G>C	p.Asp110His	D110H	rs113993958	65	0.00045763	0.171429	CF-causing	CF-causing	No	Included
c.1624G>T	p.Gly542X	G542X	rs113993959	3610	0.0254161	0.978539	CF-causing	CF-causing	No	Included
c.1521_1523delCTT	p.Phe508del	F508del	rs113993960	99061	0.697436	0.977806	CF-causing	CF-causing	No	Included
c.948delT	p.Phe316LeufsX12	1078delT	rs121908744	184	0.00129545	0.992366	CF-causing	CF-causing	No	Included
c.1519_1521delATC	p.Ile507del	I507del	rs121908745	651	0.00458335	0.9761	CF-causing	CF-causing	No	Included
c.2052delA	p.Lys684AsnfsX38	2184delA	rs121908746	255	0.00179532	0.97537	CF-causing	CF-causing	No	Included
c.3528delC	p.Lys1177SerfsX15	3659delC	rs121908747	539	0.00379481	0.9898	CF-causing	CF-causing	No	Included
c.1766+1G>A	No protein name	1898+1G->A	rs121908748	421	0.00296404	0.993769	CF-causing	CF-causing	No	Included
c.1766+1G>C	No protein name	1898+1G->C	rs121908748	6	4.22428e-05	1	CF-causing	CF-causing	No	Included
c.1766+1G>T	No protein name	1898+1G->T	rs121908748	7	4.92833e-05	1	CF-causing	CF-causing	No	Included
c.223C>T	p.Arg75X	R75X	rs121908749	92	0.000647723	1	CF-causing	CF-causing	No	Included
c.271G>A	p.Gly91Arg	G91R	rs121908750	5	3.52023e-05	0.2	CF-causing	CF-causing	No	Included
c.274G>A	p.Glu92Lys	E92K	rs121908751	49	0.000344983	0.526316	CF-causing	CF-causing	No	Included
c.274G>T	p.Glu92X	E92X	rs121908751	38	0.000267538	1	CF-causing	CF-causing	No	Included
c.617T>G	p.Leu206Trp	L206W	rs121908752	333	0.00234448	0.203509	CF-causing	CF-causing	No	Included
c.1055G>A	p.Arg352Gln	R352Q	rs121908753	101	0.000711087	0.397436	CF-causing	CF-causing	No	Included
c.1572C>A	p.Cys524X	C524X	rs121908754	8	5.63237e-05	0.8	CF-causing	CF-causing	No	Included
c.1646G>A	p.Ser549Asn	S549N	rs121908755	203	0.00142922	0.844037	CF-causing	CF-causing	No	Included
c.1645A>C or c.1647T>G or c.1647T>A	p.Ser549Arg	S549R	rs121908757 or rs121909005	93	0.000654764	0.978261	CF-causing	CF-causing	No	Included
c.1721C>A	p.Pro574His	P574H	rs121908758	25	0.000176012	0.35	CF-causing	CF-causing	No	Included
c.2125C>T	p.Arg709X	R709X	rs121908760	63	0.00044355	1	CF-causing	CF-causing	No	Included
c.3276C>A or c.3276C>G	p.Tyr1092X	Y1092X	rs121908761	225	0.00158411	0.982954	CF-causing	CF-causing	No	Included
c.3587C>G	p.Ser1196X	S1196X	rs121908763	19	0.000133769	1	CF-causing	CF-causing	No	Included
c.3611G>A or c.3612G>A	p.Trp1204X	W1204X	rs121908764 or rs121908765	29	0.000204174	1	CF-causing	CF-causing	No	Included
c.3067_3072delATAGTG	p.Ile1023_Val1024del	3199del6	rs121908767	75	0.000528035	0.98	CF-causing	CF-causing	No	Included
c.262_263delTT	p.Leu88IlefsX22	394delTT	rs121908769	307	0.00216142	0.966102	CF-causing	CF-causing	No	Included
c.442delA	p.Ile148LeufsX5	574delA	rs121908770	27	0.000190093	1	CF-causing	CF-causing	No	Included
c.531delT	p.Ile177MetfsX12	663delT	rs121908771	24	0.000168971	1	CF-causing	CF-causing	No	Included
c.531dupT	p.Gly178TrpfsX5	663insT	rs121908771	3	2.11214e-05	1		CF-causing	Yes	Included
c.803delA	p.Asn268IlefsX17	935delA	rs121908772	21	0.00014785	1	CF-causing	CF-causing	No	Included
c.1029delC	p.Cys343X	1161delC	rs121908774	21	0.00014785	1	CF-causing	CF-causing	No	Included
c.1477_1478delCA	p.Gln493ValfsX10	1609delCA	rs121908775	21	0.00014785	1	CF-causing	CF-causing	No	Included
c.1545_1546delTA	p.Tyr515X	1677delTA	rs121908776	131	0.000922301	1	CF-causing	CF-causing	No	Included
c.1820_1903del84	p.Met607_Gln634del	1949del84	rs121908777	24	0.000168971	1	CF-causing	CF-causing	No	Included
c.1923_1931delinsA	p.Ser641ArgfsX5	2055del9->A	rs121908779	23	0.000161931	0.909091	CF-causing	CF-causing	No	Included
c.1973_1985del13insAGAAA	p.Arg658LysfsX4	2105-2117del13insAGAAA	rs121908780	28	0.000197133	0.888889	CF-causing	CF-causing	No	Included
c.3039delC	p.Tyr1014ThrfsX9	3171delC	rs121908781	5	3.52023e-05	1	CF-causing	CF-causing	No	Included
c.3691delT	p.Ser1231ProfsX4	3821delT	rs121908783	5	3.52023e-05	1	CF-causing	CF-causing	No	Included
c.3744delA	p.Lys1250ArgfsX9	3876delA	rs121908784	91	0.000640683	1	CF-causing	CF-causing	No	Included
c.1155_1156dupTA	p.Asn386IlefsX3	1288insTA	rs121908785	20	0.000140809	1	CF-causing	CF-causing	No	Included
c.2052dupA	p.Gln685ThrfsX4	2184insA	rs121908786	329	0.00231631	0.852459	CF-causing	CF-causing	No	Included
c.2175dupA	p.Glu726ArgfsX4	2307insA	rs121908787	62	0.000436509	0.97561	CF-causing	CF-causing	No	Included
c.2737_2738insG	p.Tyr913X	2869insG	rs121908788	9	6.33642e-05	1	CF-causing	CF-causing	No	Included
c.3773dupT	p.Leu1258PhefsX7	3905insT	rs121908789	210	0.0014785	0.966216	CF-causing	CF-causing	No	Included
c.273+1G>A	No protein name	405+1G->A	rs121908791	39	0.000274578	1	CF-causing	CF-causing	No	Included
c.274-1G>A	No protein name	406-1G->A	rs121908792	40	0.000281619	1	CF-causing	CF-causing	No	Included
c.580-1G>T	No protein name	712-1G->T	rs121908793	42	0.0002957	1	CF-causing	CF-causing	No	Included
c.1680-1G>A	No protein name	1812-1G->A	rs121908794	32	0.000225295	1	CF-causing	CF-causing	No	Included
c.1766+5G>T	No protein name	1898+5G->T	rs121908796	6	4.22428e-05	0.8	CF-causing	CF-causing	No	Included
c.2988G>A	No protein name	3120G->A	rs121908797	85	0.00059844	0.552239	CF-causing	CF-causing	No	Included
c.325_327delTATinsG	p.Tyr109GlyfsX4	457TAT->G	rs121908798	25	0.000176012	0.833333	CF-causing	CF-causing	No	Included
c.2051_2052delAAinsG	p.Lys684SerfsX38	2183AA->G	rs121908799	542	0.00381593	0.963303	CF-causing	CF-causing	No	Included
c.164+2T>C	No protein name	296+2T->C	rs121908800	3	2.11214e-05	1	CF-causing	CF-causing	No	Included
c.313delA	p.Ile105SerfsX2	444delA	rs121908801	14	9.85666e-05	1	CF-causing	CF-causing	No	Included
c.595C>T	p.His199Tyr	H199Y	rs121908802	22	0.00015489	0.916667	CF-causing	CF-causing	No	Included
c.613C>T	p.Pro205Ser	P205S	rs121908803	33	0.000232335	0.08	CF-causing	CF-causing	No	Included
c.722_743delGGAGAATGATGATGAAGTACAG	p.Gly241GlufsX13	852del22	rs121908804	13	9.15261e-05	1	CF-causing	CF-causing	No	Included
c.1397C>A or c.1397C>G	p.Ser466X	S466X	rs121908805	45	0.000316821	1	CF-causing	CF-causing	No	Included
c.2290C>T	p.Arg764X	R764X	rs121908810	31	0.000218255	1	CF-causing	CF-causing	No	Included
c.3659delC	p.Thr1220LysfsX8	3791delC	rs121908811	20	0.000140809	1	CF-causing	CF-causing	No	Included
c.2012delT	p.Leu671X	2143delT	rs121908812	96	0.000675885	0.945206	CF-causing	CF-causing	No	Included
c.1687T>A	p.Tyr563Asn	Y563N	rs121909006	33	0.000232335	0.952381	CF-causing	CF-causing	No	Included
c.1687T>G	p.Tyr563Asp	Y563D	rs121909006	7	4.92833e-05	1	CF-causing	CF-causing	No	Included
c.1000C>T	p.Arg334Trp	R334W	rs121909011	429	0.00302036	0.402439	CF-causing	CF-causing	No	Included
c.2551C>T	p.Arg851X	R851X	rs121909012	27	0.000190093	0.894737	CF-causing	CF-causing	No	Included
c.1651G>A	p.Gly551Ser	G551S	rs121909013	19	0.000133769	0.333333	CF-causing	CF-causing	No	Included
c.933C>G or c.933C>A	p.Phe311Leu	F311L	rs121909016 (second rsID not reported)	10	7.04047e-05	0.38	CF-causing	CF-causing	No	Included
c.1475C>T	p.Ser492Phe	S492F	rs121909017	24	0.000168971	0.3125	CF-causing	CF-causing	No	Included
c.3197G>A	p.Arg1066His	R1066H	rs121909019	100	0.000704047	0.328571	CF-causing	CF-causing	No	Included
c.3937C>T	p.Gln1313X	Q1313X	rs121909026	30	0.000211214	1	CF-causing	CF-causing	No	Included
c.2735C>A	p.Ser912X	S912X	rs121909034	16	0.000112647	0.9	CF-causing	CF-causing	No	Included
c.3194T>C	p.Leu1065Pro	L1065P	rs121909036	43	0.00030274	0.766667	CF-causing	CF-causing	No	Included
c.3763T>C	p.Ser1255Pro	S1255P	rs121909041	10	7.04047e-05	0.8	CF-causing	CF-causing	No	Included
c.1682C>A	p.Ala561Glu	A561E	rs121909047	16	0.000112647	0.9	CF-causing	CF-causing	No	Included
c.1211delG	p.Gly404AspfsX38	1343delG	rs1235397597	8	5.63237e-05	1	CF-causing	CF-causing	No	Included
c.3230T>C	p.Leu1077Pro	L1077P	rs139304906	96	0.000675885	0.929825	CF-causing	CF-causing	No	Included
c.1400T>C	p.Leu467Pro	L467P	rs139573311	38	0.000267538	1	CF-causing	CF-causing	No	Included
c.3468G>A	No protein name	3600G->A	rs139729994	16	0.000112647	0.384615	CF-causing	CF-causing	No	Included
c.2490+1G>A	No protein name	2622+1G->A	rs141158996	85	0.00059844	0.984849	CF-causing	CF-causing	No	Included
c.571T>G	p.Phe191Val	F191V	rs141482808	7	4.92833e-05	0.25	CF-causing	CF-causing	No	Included
c.3181G>C	p.Gly1061Arg	G1061R	rs142394380	23	0.000161931	0.666667	CF-causing	CF-causing	No	Included
c.3873+1G>A	No protein name	4005+1G->A	rs143570767	21	0.00014785	1	CF-causing	CF-causing	No	Included
c.3717G>A	No protein name	3849G->A	rs144781064	3	2.11214e-05	0.666667	CF-causing	CF-causing	No	Included
c.2374C>T	p.Arg792X	R792X	rs145449046	14	9.85666e-05	1	CF-causing	CF-causing	No	Included
c.3353C>T	p.Ser1118Phe	S1118F	rs146521846	7	4.92833e-05	0	CF-causing	CF-causing	No	Included
c.3873+2T>C	No protein name	4005+2T->C	rs146795445	15	0.000105607	0.266667	CF-causing	CF-causing	No	Included
c.1943delA	p.Asp648ValfsX15	2075delA	rs1481564133	3	2.11214e-05	0.5	CF-causing	CF-causing	No	Included
c.2739T>A	p.Tyr913X	Y913X	rs149790377	12	8.44856e-05	0.875	CF-causing	CF-causing	No	Included
c.137C>A	p.Ala46Asp	A46D	rs151020603	4	2.81619e-05	1	CF-causing	CF-causing	No	Included
c.470_483delTTAGTTTGATTTAT	p.Phe157X	602del14	rs1554379887	5	3.52023e-05	1	CF-causing	CF-causing	No	Included
c.717delG	p.Leu240X	849delG	rs1554380497	3	2.11214e-05	1	CF-causing	CF-causing	No	Included
c.1766+2T>A	No protein name	1898+2T->A	rs1554389062	3	2.11214e-05	1		CF-causing	Yes	Included
c.1911delG	p.Gln637HisfsX26	2043delG	rs1554389296	8	5.63237e-05	1	CF-causing	CF-causing	No	Included
c.3468+5G>A	No protein name	3600+5G->A	rs1554392801	3	2.11214e-05	0.333333	CF-causing	CF-causing	No	Included
c.4127_4131delTGGAT	p.Leu1376SerfsX8	4259del5	rs1554397527	3	2.11214e-05	1	CF-causing	CF-causing	No	Included
c.44T>C	p.Leu15Pro	L15P	rs1562876459	4	2.81619e-05	0	CF-causing	CF-causing	No	Included
c.1358T>C	p.Leu453Ser	L453S	rs1562895128	4	2.81619e-05	0.5	CF-causing	CF-causing	No	Included
c.3011_3019delCTATAGCAG or c.3009_3017delAGCTATAGC	p.Ala1004_Ala1006del	3143del9	rs1562914072	7	4.92833e-05	0.4	CF-causing	CF-causing	No	Included
c.3806T>A	p.Ile1269Asn	I1269N	rs1562923253	12	8.44856e-05	0.6	CF-causing	CF-causing	No	Included
c.1920_1921dupTA	p.Ser641IlefsX23	2053insTA	rs1584812217	3	2.11214e-05	1		CF-causing	Yes	Included
c.1367T>C	p.Val456Ala	V456A	rs193922500	27	0.000190093	0.25	CF-causing	CF-causing	No	Included
c.1585-8G>A	No protein name	1717-8G->A	rs193922503	27	0.000190093	1	CF-causing	CF-causing	No	Included
c.1673T>C	p.Leu558Ser	L558S	rs193922504	34	0.000239376	1	CF-causing	CF-causing	No	Included
c.1692delA	p.Asp565MetfsX7	1824delA	rs193922505	5	3.52023e-05	1	CF-causing	CF-causing	No	Included
c.2810dupT	p.Val938GlyfsX37	2942insT	rs193922510	8	5.63237e-05	1	CF-causing	CF-causing	No	Included
c.2989-2A>G	No protein name	3121-2A->G	rs193922515	7	4.92833e-05	1	CF-causing	CF-causing	No	Included
c.3717+5G>A	No protein name	3849+5G->A	rs193922520	3	2.11214e-05	1	CF-causing	CF-causing	No	Included
c.4046G>A	p.Gly1349Asp	G1349D	rs193922525	22	0.00015489	0.875	CF-causing	CF-causing	No	Included
c.825C>G	p.Tyr275X	Y275X	rs193922532	12	8.44856e-05	1	CF-causing	CF-causing	No	Included
c.580-2A>G	No protein name	712-2A->G	rs193922730	3	2.11214e-05	1	CF-causing	CF-causing	No	Included
c.4097T>A	p.Ile1366Asn	I1366N	rs200955612	5	3.52023e-05	0	CF-causing	CF-causing	No	Included
c.1837G>A	p.Ala613Thr	A613T	rs201978662	6	4.22428e-05	0.2	CF-causing	CF-causing	No	Included
c.3731G>A	p.Gly1244Glu	G1244E	rs267606723	106	0.00074629	0.96875	CF-causing	CF-causing	No	Included
c.3302T>A	p.Met1101Lys	M1101K	rs36210737	238	0.00167563	0.691489	CF-causing	CF-causing	No	Included
c.3302T>G	p.Met1101Arg	M1101R	rs36210737	4	2.81619e-05	0.67	CF-causing	CF-causing	No	Included
c.1301C>A or c.1301C>G	p.Ser434X	S434X	rs367934560	16	0.000112647	1	CF-causing	CF-causing	No	Included
c.200C>T	p.Pro67Leu	P67L	rs368505753	239	0.00168267	0.338235	CF-causing	CF-causing	No	Included
c.4242+1G>T	No protein name	4374+1G->T	rs372227120	16	0.000112647	0.928571	CF-causing	CF-causing	No	Included
c.4242+1G>A	No protein name	4374+1G->A	rs372227120	8	5.63237e-05	1	CF-causing	CF-causing	No	Included
c.2353C>T	p.Arg785X	R785X	rs374946172	32	0.000225295	1	CF-causing	CF-causing	No	Included
c.3988C>T	p.Gln1330X	Q1330X	rs375661578	3	2.11214e-05	1	CF-causing	CF-causing	No	Included
c.580G>A	p.Gly194Arg	G194R	rs376008630	3	2.11214e-05	1	CF-causing	CF-causing	No	Included
c.2909G>A	p.Gly970Asp	G970D	rs386134230	10	7.04047e-05	0.111111	CF-causing	CF-causing	No	Included
c.2423_2424dupAT	p.Ser809IlefsX13	2556insAT	rs387906359	4	2.81619e-05	1	CF-causing	CF-causing	No	Included
c.1021_1022dupTC	p.Phe342HisfsX28	1154insTC	rs387906360	214	0.00150666	0.988024	CF-causing	CF-causing	No	Included
c.1081delT	p.Trp361GlyfsX8	1213delT	rs387906361	16	0.000112647	0.923077	CF-causing	CF-causing	No	Included
c.3717+4A>G	No protein name	3849+4A->G	rs387906362	14	9.85666e-05	0.222222	CF-causing	CF-causing	No	Included
c.424delA	p.Ile142PhefsX11	556delA	rs387906363	3	2.11214e-05	1	CF-causing	CF-causing	No	Included
c.429delT	p.Phe143LeufsX10	557delT	rs387906364	7	4.92833e-05	0.71	CF-causing	CF-causing	No	Included
c.3718-1G>A	No protein name	3850-1G->A	rs387906369	12	8.44856e-05	0.909091	CF-causing	CF-causing	No	Included
c.3532_3535dupTCAA	p.Thr1179IlefsX17	3667ins4	rs387906378	10	7.04047e-05	1	CF-causing	CF-causing	No	Included
c.-9_14del23	No protein name	124del23bp	rs397508136	6	4.22428e-05	1	CF-causing	CF-causing	No	Included
c.1001G>T	p.Arg334Leu	R334L	rs397508137	15	0.000105607	0.1	CF-causing	CF-causing	No	Included
c.1006_1007insG	p.Ile336SerfsX28	1138insG	rs397508138	26	0.000183052	1	CF-causing	CF-causing	No	Included
c.1007T>A	p.Ile336Lys	I336K	rs397508139	55	0.000387226	0.3	CF-causing	CF-causing	No	Included
c.1021T>C	p.Ser341Pro	S341P	rs397508144	23	0.000161931	0.375	CF-causing	CF-causing	No	Included
c.1037T>C	p.Leu346Pro	L346P	rs397508146	7	4.92833e-05	0.25	CF-causing	CF-causing	No	Included
c.1057C>T	p.Gln353X	Q353X	rs397508148	5	3.52023e-05	1		CF-causing	Yes	Included
c.[1075C>A;1079C>A]	p.[Gln359Lys;Thr360Lys]	Q359K/T360K	rs397508152	22	0.00015489	1	CF-causing	CF-causing	No	Included
c.1116+1G>A	No protein name	1248+1G->A	rs397508158	28	0.000197133	1	CF-causing	CF-causing	No	Included
c.1130dupA	p.Gln378AlafsX4	1259insA	rs397508163	19	0.000133769	1	CF-causing	CF-causing	No	Included
c.1135G>T	p.Glu379X	E379X	rs397508165	7	4.92833e-05	1	CF-causing	CF-causing	No	Included
c.115C>T	p.Gln39X	Q39X	rs397508168	47	0.000330902	1	CF-causing	CF-causing	No	Included
c.11C>A	p.Ser4X	S4X	rs397508173	14	9.85666e-05	1	CF-causing	CF-causing	No	Included
c.1202G>A or c.1203G>A	p.Trp401X	W401X	rs397508174 or rs397508175	15	0.000105607	1	CF-causing	CF-causing	No	Included
c.1209+1G>A	No protein name	1341+1G->A	rs397508176	11	7.74452e-05	0.857143	CF-causing	CF-causing	No	Included
c.1210-2A>C	No protein name	1342-2A->C	rs397508179	9	6.33642e-05	0.67	CF-causing	CF-causing	No	Included
c.1240C>T	p.Gln414X	Q414X	rs397508183	5	3.52023e-05	1	CF-causing	CF-causing	No	Included
c.1301_1307delCACTTCT	p.Ser434LeufsX6	1429del7	rs397508186	3	2.11214e-05	1	CF-causing	CF-causing	No	Included
c.1327_1330dupGATA	p.Ile444ArgfsX3	1461ins4	rs397508189	50	0.000352023	0.977273	CF-causing	CF-causing	No	Included
c.1330_1331delAT	p.Ile444X	1460delAT	rs397508190	3	2.11214e-05	1	CF-causing	CF-causing	No	Included
c.1340delA	p.Lys447ArgfsX2	1471delA	rs397508192	25	0.000176012	0.875	CF-causing	CF-causing	No	Included
c.1373delG	p.Gly458AspfsX11	1504delG	rs397508196	3	2.11214e-05	1	CF-causing	CF-causing	No	Included
c.1393-1G>A	No protein name	1525-1G->A	rs397508200	72	0.000506914	1	CF-causing	CF-causing	No	Included
c.1393-2A>G	No protein name	1525-2A->G	rs397508201	8	5.63237e-05	1	CF-causing	CF-causing	No	Included
c.1418delG	p.Gly473GlufsX54	1548delG	rs397508205	12	8.44856e-05	1	CF-causing	CF-causing	No	Included
c.1466C>A	p.Ser489X	S489X	rs397508211	58	0.000408347	0.979167	CF-causing	CF-causing	No	Included
c.1487G>A	p.Trp496X	W496X	rs397508216	3	2.11214e-05	1	CF-causing	CF-causing	No	Included
c.1505T>C	p.Ile502Thr	I502T	rs397508222	15	0.000105607	0.333333	CF-causing	CF-causing	No	Included
c.1538A>G	p.Asp513Gly	D513G	rs397508225	7	4.92833e-05	0	CF-causing	CF-causing	No	Included
c.1573C>T	p.Gln525X	Q525X	rs397508227	8	5.63237e-05	1	CF-causing	CF-causing	No	Included
c.1584+1G>A	No protein name	1716+1G->A	rs397508230	5	3.52023e-05	0.5	CF-causing	CF-causing	No	Included
c.1585-2A>G	No protein name	1717-2A->G	rs397508233	4	2.81619e-05	0.67		CF-causing	Yes	Included
c.164+1G>A	No protein name	296+1G->A	rs397508243	3	2.11214e-05	1	CF-causing	CF-causing	No	Included
c.164+1G>T	No protein name	296+1G->T	rs397508243	4	2.81619e-05	1	CF-causing	CF-causing	No	Included
c.164+4dupT	No protein name	296+3insT	rs397508244	4	2.81619e-05	0.5	CF-causing	CF-causing	No	Included
c.1648G>T	p.Gly550X	G550X	rs397508247	6	4.22428e-05	1	CF-causing	CF-causing	No	Included
c.165-1G>A	No protein name	297-1G->A	rs397508249	5	3.52023e-05	1	CF-causing	CF-causing	No	Included
c.1650delA	p.Gly551ValfsX8	1782delA	rs397508251	4	2.81619e-05	1	CF-causing	CF-causing	No	Included
c.166G>A	p.Glu56Lys	E56K	rs397508256	5	3.52023e-05	0	CF-causing	CF-causing	No	Included
c.1670delC	p.Ser557PhefsX2	1802delC	rs397508257	4	2.81619e-05	1	CF-causing	CF-causing	No	Included
c.1680-877G>T	No protein name	1811+1643G->T	rs397508261	26	0.000183052	1	CF-causing	CF-causing	No	Included
c.1679+1G>C	No protein name	1811+1G->C	rs397508263	17	0.000119688	0.923077	CF-causing	CF-causing	No	Included
c.1679+1G>A	No protein name	1811+1G->A	rs397508263	5	3.52023e-05	1	CF-causing	CF-causing	No	Included
c.1680-886A>G	No protein name	1811+1634A->G or 1811+1.6kbA->G	rs397508266	81	0.000570278	0.96	CF-causing	CF-causing	No	Included
c.1680A>C	p.Arg560Ser	R560S	rs397508267	6	4.22428e-05	1	CF-causing	CF-causing	No	Included
c.168delA	p.Glu56AspfsX35	300delA	rs397508269	8	5.63237e-05	1	CF-causing	CF-causing	No	Included
c.169T>G	p.Trp57Gly	W57G	rs397508272	10	7.04047e-05	1	CF-causing	CF-causing	No	Included
c.1703delT	p.Leu568CysfsX4	1833delT	rs397508274	4	2.81619e-05	1	CF-causing	CF-causing	No	Included
c.1705T>G	p.Tyr569Asp	Y569D	rs397508276	45	0.000316821	0.666667	CF-causing	CF-causing	No	Included
c.170G>A or c.171G>A	p.Trp57X	W57X	rs397508279 or rs121909025	14	9.85666e-05	1	CF-causing	CF-causing	No	Included
c.175dupA	p.Arg59LysfsX10	306insA	rs397508294	21	0.00014785	0.9375	CF-causing	CF-causing	No	Included
c.174_177delTAGA	p.Asp58GlufsX32	306delTAGA	rs397508295	6	4.22428e-05	1	CF-causing	CF-causing	No	Included
c.1753G>T	p.Glu585X	E585X	rs397508296	110	0.000774452	0.9875	CF-causing	CF-causing	No	Included
c.1766+3A>G	No protein name	1898+3A->G	rs397508298	27	0.000190093	0.277778	CF-causing	CF-causing	No	Included
c.1792_1798delAAAACTA	p.Lys598GlyfsX11	1924del7	rs397508303	7	4.92833e-05	1	CF-causing	CF-causing	No	Included
c.1801A>T	p.Ile601Phe	I601F	rs397508306	5	3.52023e-05	0.25	CF-causing	CF-causing	No	Included
c.1826A>G	p.His609Arg	H609R	rs397508310	10	7.04047e-05	0.2	CF-causing	CF-causing	No	Included
c.1882G>C or c.1882G>A	p.Gly628Arg	G628R	rs397508316	11	7.74452e-05	0.33	CF-causing	CF-causing	No	Included
c.1966G>T	p.Glu656X	E656X	rs397508323	3	2.11214e-05	0.33	CF-causing	CF-causing	No	Included
c.1986_1989delAACT	p.Thr663ArgfsX8	2118del4	rs397508326	19	0.000133769	0.384615	CF-causing	CF-causing	No	Included
c.1990G>T	p.Glu664X	E664X	rs397508327	4	2.81619e-05	0	CF-causing	CF-causing	No	Included
c.1A>G	p.Met1Val	M1V	rs397508328	26	0.000183052	0.842105	CF-causing	CF-causing	No	Included
c.2017G>T	p.Gly673X	G673X	rs397508331	12	8.44856e-05	0.916667	CF-causing	CF-causing	No	Included
c.2053C>T	p.Gln685X	Q685X	rs397508336	4	2.81619e-05	1	CF-causing	CF-causing	No	Included
c.2143C>T	p.Gln715X	Q715X	rs397508343	3	2.11214e-05	1	CF-causing	CF-causing	No	Included
c.2158C>T	p.Gln720X	Q720X	rs397508346	3	2.11214e-05	1	CF-causing	CF-causing	No	Included
c.2195T>G	p.Leu732X	L732X	rs397508350	33	0.000232335	1	CF-causing	CF-causing	No	Included
c.2215delG	p.Val739TyrfsX16	2347delG	rs397508353	40	0.000281619	1	CF-causing	CF-causing	No	Included
c.2233G>T	p.Gly745X	G745X	rs397508354	4	2.81619e-05	0.75	CF-causing	CF-causing	No	Included
c.2241_2248delGATACTGC	p.Ile748SerfsX28	2372del8	rs397508355	4	2.81619e-05	1	CF-causing	CF-causing	No	Included
c.233dupT	p.Trp79LeufsX32	365-366insT	rs397508366	11	7.74452e-05	1	CF-causing	CF-causing	No	Included
c.2464G>T	p.Glu822X	E822X	rs397508378	21	0.00014785	1	CF-causing	CF-causing	No	Included
c.2491G>T	p.Glu831X	E831X	rs397508387	30	0.000211214	0.294118	CF-causing	CF-causing	No	Included
c.2537G>A or c.2538G>A	p.Trp846X	W846X	rs397508393 or rs267606722	56	0.000394266	0.955556	CF-causing	CF-causing	No	Included
c.2547C>A	p.Tyr849X	Y849X	rs397508394	14	9.85666e-05	0.875	CF-causing	CF-causing	No	Included
c.2583delT	p.Phe861LeufsX3	2711delT	rs397508399	35	0.000246416	1	CF-causing	CF-causing	No	Included
c.2589_2599delAATTTGGTGCT	p.Ile864SerfsX28	2721del11	rs397508400	7	4.92833e-05	1	CF-causing	CF-causing	No	Included
c.2601dupA	p.Val868SerfsX28	2732insA	rs397508405	6	4.22428e-05	1	CF-causing	CF-causing	No	Included
c.263T>A or c.263T>G	p.Leu88X	L88X	rs397508412	7	4.92833e-05	1	CF-causing	CF-causing	No	Included
c.2645G>A	p.Trp882X	W882X	rs397508413	4	2.81619e-05	1	CF-causing	CF-causing	No	Included
c.2658-1G>C	No protein name	2790-1G->C	rs397508416	7	4.92833e-05	1	CF-causing	CF-causing	No	Included
c.274-2A>G	No protein name	406-2A->G	rs397508426	5	3.52023e-05	1	CF-causing	CF-causing	No	Included
c.2763_2764dupAG	p.Val922GlufsX2	2896insAG	rs397508431	6	4.22428e-05	1	CF-causing	CF-causing	No	Included
c.2780T>C	p.Leu927Pro	L927P	rs397508435	31	0.000218255	1	CF-causing	CF-causing	No	Included
c.2825delT	p.Ile942ThrfsX26	2957delT	rs397508441	7	4.92833e-05	1	CF-causing	CF-causing	No	Included
c.2834C>T	p.Ser945Leu	S945L	rs397508442	167	0.00117576	0.396552	CF-causing	CF-causing	No	Included
c.2859_2890delACATTCTGTTCTTCAAGCACCTATGTCAACCC	p.Leu953PhefsX11	2991del32	rs397508445	10	7.04047e-05	1	CF-causing	CF-causing	No	Included
c.2875delG	p.Ala959HisfsX9	3007delG	rs397508447	40	0.000281619	1	CF-causing	CF-causing	No	Included
c.2896delA	p.Thr966ArgfsX2	3028delA	rs397508451	3	2.11214e-05	1	CF-causing	CF-causing	No	Included
c.2908G>C	p.Gly970Arg	G970R	rs397508453	12	8.44856e-05	1	CF-causing	CF-causing	No	Included
c.292C>T	p.Gln98X	Q98X	rs397508461	23	0.000161931	1	CF-causing	CF-causing	No	Included
c.2936A>T	p.Asp979Val	D979V	rs397508462	3	2.11214e-05	1	CF-causing	CF-causing	No	Included
c.293A>G	p.Gln98Arg	Q98R	rs397508464	16	0.000112647	0.333333	CF-causing	CF-causing	No	Included
c.296C>T	p.Pro99Leu	P99L	rs397508467	7	4.92833e-05	0.285714	CF-causing	CF-causing	No	Included
c.2989-1G>A	No protein name	3121-1G->A	rs397508470	20	0.000140809	1	CF-causing	CF-causing	No	Included
c.2998delA	p.Ile1000LeufsX2	3130delA	rs397508475	15	0.000105607	1		CF-causing	Yes	Included
c.3002_3003delTG	p.Val1001AspfsX45	3132delTG	rs397508477	4	2.81619e-05	1	CF-causing	CF-causing	No	Included
c.3017C>A	p.Ala1006Glu	A1006E	rs397508480	8	5.63237e-05	0.2	CF-causing	CF-causing	No	Included
c.3039dupC	p.Tyr1014LeufsX33	3171insC	rs397508485	3	2.11214e-05	1	CF-causing	CF-causing	No	Included
c.305T>G	p.Leu102Arg	L102R	rs397508490	4	2.81619e-05	0.75	CF-causing	CF-causing	No	Included
c.3103C>T	p.Gln1035X	Q1035X	rs397508496	5	3.52023e-05	1	CF-causing	CF-causing	No	Included
c.3107C>A	p.Thr1036Asn	T1036N	rs397508498	13	9.15261e-05	0.67	CF-causing	CF-causing	No	Included
c.310delA	p.Arg104GlufsX3	442delA	rs397508499	7	4.92833e-05	0.857143	CF-causing	CF-causing	No	Included
c.3124C>T	p.Gln1042X	Q1042X	rs397508500	6	4.22428e-05	1	CF-causing	CF-causing	No	Included
c.3139_3139+1delGG	p.Gly1047GlnfsX28	3271delGG	rs397508505	8	5.63237e-05	1	CF-causing	CF-causing	No	Included
c.3160C>G	p.His1054Asp	H1054D	rs397508510	12	8.44856e-05	0.555556	CF-causing	CF-causing	No	Included
c.327T>A	p.Tyr109X	Y109X	rs397508528	3	2.11214e-05	1		CF-causing	Yes	Included
c.3292T>C	p.Trp1098Arg	W1098R	rs397508531	11	7.74452e-05	0.75	CF-causing	CF-causing	No	Included
c.3293G>A or c.3294G>A	p.Trp1098X	W1098X	rs397508532 (second rsID not reported)	9	6.33642e-05	0.833333	CF-causing	CF-causing	No	Included
c.3294G>C or c.3294G>T	p.Trp1098Cys	W1098C	rs397508533	4	2.81619e-05	0.5	CF-causing	CF-causing	No	Included
c.3304A>T	p.Arg1102X	R1102X	rs397508536	5	3.52023e-05	1	CF-causing	CF-causing	No	Included
c.3310G>T	p.Glu1104X	E1104X	rs397508538	23	0.000161931	1	CF-causing	CF-causing	No	Included
c.3435G>A	p.Trp1145X	W1145X	rs397508561	6	4.22428e-05	1	CF-causing	CF-causing	No	Included
c.346G>A	p.Glu116Lys	E116K	rs397508571	8	5.63237e-05	1	CF-causing	CF-causing	No	Included
c.3475T>C	p.Ser1159Pro	S1159P	rs397508572	9	6.33642e-05	0.25	CF-causing	CF-causing	No	Included
c.3476C>T	p.Ser1159Phe	S1159F	rs397508573	14	9.85666e-05	0.777778	CF-causing	CF-causing	No	Included
c.3605delA	p.Asp1202AlafsX9	3737delA	rs397508587	5	3.52023e-05	1	CF-causing	CF-causing	No	Included
c.3717+40A>G	No protein name	3849+40A->G	rs397508595	13	9.15261e-05	0.3	CF-causing	CF-causing	No	Included
c.3718-3T>G	No protein name	3850-3T->G	rs397508596	6	4.22428e-05	1	CF-causing	CF-causing	No	Included
c.3719T>G	p.Val1240Gly	V1240G	rs397508598	3	2.11214e-05	0	CF-causing	CF-causing	No	Included
c.3745G>A	p.Gly1249Arg	G1249R	rs397508602	7	4.92833e-05	0.6	CF-causing	CF-causing	No	Included
c.3761T>G	p.Leu1254X	L1254X	rs397508604	24	0.000168971	1	CF-causing	CF-causing	No	Included
c.377G>A	p.Gly126D	G126D	rs397508609	13	9.15261e-05	0.22	CF-causing	CF-causing	No	Included
c.3822G>A	p.Trp1274X	W1274X	rs397508613	3	2.11214e-05	1	CF-causing	CF-causing	No	Included
c.3883_3886delATTT	p.Ile1295PhefsX32	4010del4	rs397508628	12	8.44856e-05	1	CF-causing	CF-causing	No	Included
c.3883delA	p.Ile1295PhefsX33	4015delA	rs397508630	5	3.52023e-05	0.666667	CF-causing	CF-causing	No	Included
c.3889dupT	p.Ser1297PhefsX5	4016insT	rs397508631	100	0.000704047	1	CF-causing	CF-causing	No	Included
c.3891dupT	p.Gly1298TrpfsX4	4022insT	rs397508631	5	3.52023e-05	1	CF-causing	CF-causing	No	Included
c.38C>T	p.Ser13Phe	S13F	rs397508635	3	2.11214e-05	0.333333	CF-causing	CF-causing	No	Included
c.3908delA	p.Asn1303ThrfsX25	4040delA	rs397508637	10	7.04047e-05	1	CF-causing	CF-causing	No	Included
c.3929G>A	p.Trp1310X	W1310X	rs397508645	3	2.11214e-05	1	CF-causing	CF-causing	No	Included
c.3971T>C	p.Leu1324Pro	L1324P	rs397508653	4	2.81619e-05	0.666667	CF-causing	CF-causing	No	Included
c.4004T>C	p.Leu1335Pro	L1335P	rs397508658	19	0.000133769	0.615385	CF-causing	CF-causing	No	Included
c.4036_4042del	p.Leu1346MetfsX6	4168delCTAAGCC	rs397508662	3	2.11214e-05	1	CF-causing	CF-causing	No	Included
c.4077_4080delTGTTinsAA	No protein name	4209TGTT->AA	rs397508668	18	0.000126728	1	CF-causing	CF-causing	No	Included
c.4086dupT	p.Lys1363X	4218insT	rs397508669	5	3.52023e-05	1	CF-causing	CF-causing	No	Included
c.409delC	p.Leu137SerfsX16	541delC	rs397508672	10	7.04047e-05	1	CF-causing	CF-causing	No	Included
c.4111G>T	p.Glu1371X	E1371X	rs397508675	19	0.000133769	1	CF-causing	CF-causing	No	Included
c.4124A>C	p.His1375Pro	H1375P	rs397508678	7	4.92833e-05	0.5	CF-causing	CF-causing	No	Included
c.413_415dupTAC	p.Leu138dup	L138ins	rs397508679	20	0.000140809	0.428571	CF-causing	CF-causing	No	Included
c.4144C>T	p.Gln1382X	Q1382X	rs397508684	5	3.52023e-05	1	CF-causing	CF-causing	No	Included
c.4147dupA	p.Ile1383AsnfsX3	4279insA	rs397508685	5	3.52023e-05	1	CF-causing	CF-causing	No	Included
c.4197_4198delCT	p.Cys1400X	4326delTC	rs397508693	18	0.000126728	1	CF-causing	CF-causing	No	Included
c.4231C>T	p.Gln1411X	Q1411X	rs397508701	7	4.92833e-05	1	CF-causing	CF-causing	No	Included
c.4234C>T	p.Gln1412X	Q1412X	rs397508702	4	2.81619e-05	1	CF-causing	CF-causing	No	Included
c.4251delA	p.Glu1418ArgfsX14	4382delA	rs397508706	65	0.00045763	0.384615	CF-causing	CF-causing	No	Included
c.4300_4301dup	p.Ser1435GlyfsX14	4428insGA	rs397508709	4	2.81619e-05	0.75	CF-causing	CF-causing	No	Included
c.50dupT	p.Ser18GlnfsX27	175insT	rs397508714	7	4.92833e-05	0.83		CF-causing	Yes	Included
c.481T>G	p.Tyr161Asp	Y161D	rs397508729	4	2.81619e-05	0.75	CF-causing	CF-causing	No	Included
c.494T>C	p.Leu165Ser	L165S	rs397508736	21	0.00014785	0.368421	CF-causing	CF-causing	No	Included
c.4C>T	p.Gln2X	Q2X	rs397508740	5	3.52023e-05	1	CF-causing	CF-causing	No	Included
c.50delT	p.Phe17SerfsX8	182delT	rs397508742	9	6.33642e-05	0.857143	CF-causing	CF-causing	No	Included
c.53+1G>T	No protein name	185+1G->T	rs397508746	8	5.63237e-05	1	CF-causing	CF-causing	No	Included
c.543_546delTAGT	p.Leu183PhefsX5	675del4	rs397508750	4	2.81619e-05	1	CF-causing	CF-causing	No	Included
c.575A>G	p.Asp192Gly	D192G	rs397508758	3	2.11214e-05	0.33	CF-causing	CF-causing	No	Included
c.577G>A	p.Glu193Lys	E193K	rs397508759	5	3.52023e-05	0	CF-causing	CF-causing	No	Included
c.577G>T	p.Glu193X	E193X	rs397508759	18	0.000126728	1	CF-causing	CF-causing	No	Included
c.579+3A>G	No protein name	711+3A->G	rs397508761	63	0.00044355	0.212766	CF-causing	CF-causing	No	Included
c.57G>A	p.Trp19X	W19X	rs397508762	4	2.81619e-05	1	CF-causing	CF-causing	No	Included
c.647G>A	p.Trp216X	W216X	rs397508775	3	2.11214e-05	1	CF-causing	CF-causing	No	Included
c.653T>A	p.Leu218X	L218X	rs397508777	36	0.000253457	1	CF-causing	CF-causing	No	Included
c.658C>T	p.Gln220X	Q220X	rs397508778	71	0.000499873	1	CF-causing	CF-causing	No	Included
c.675T>A	p.Cys225X	C225X	rs397508781	5	3.52023e-05	1		CF-causing	Yes	Included
c.680T>G	p.Leu227Arg	L227R	rs397508782	29	0.000204174	0.875	CF-causing	CF-causing	No	Included
c.695T>A	p.Val232Asp	V232D	rs397508783	41	0.000288659	0.125	CF-causing	CF-causing	No	Included
c.79G>A	p.Gly27Arg	G27R	rs397508796	3	2.11214e-05	0.666667	CF-causing	CF-causing	No	Included
c.79G>T	p.Gly27X	G27X	rs397508796	10	7.04047e-05	1	CF-causing	CF-causing	No	Included
c.828C>A	p.Cys276X	C276X	rs397508799	14	9.85666e-05	1	CF-causing	CF-causing	No	Included
c.861_865delCTTAA	p.Asn287LysfsX19	991del5	rs397508805	15	0.000105607	1	CF-causing	CF-causing	No	Included
c.868C>T	p.Gln290X	Q290X	rs397508808	3	2.11214e-05	1		CF-causing	Yes	Included
c.88C>T	p.Gln30X	Q30X	rs397508815	3	2.11214e-05	1	CF-causing	CF-causing	No	Included
c.987delA	p.Gly330GlufsX39	1119delA	rs397508824	3	2.11214e-05	1	CF-causing	CF-causing	No	Included
c.2453delT	p.Leu818TrpfsX3	2585delT	rs397515498	23	0.000161931	1	CF-causing	CF-causing	No	Included
c.1731C>A	p.Tyr577X	Y577X	rs55928397	3	2.11214e-05	1		CF-causing	Yes	Included
c.273+3A>C	No protein name	405+3A->C	rs74467662	10	7.04047e-05	1	CF-causing	CF-causing	No	Included
c.3752G>A	p.Ser1251Asn	S1251N	rs74503330	120	0.000844856	0.787234	CF-causing	CF-causing	No	Included
c.1364C>A	p.Ala455Glu	A455E	rs74551128	500	0.00352023	0.340909	CF-causing	CF-causing	No	Included
c.1657C>T	p.Arg553X	R553X	rs74597325	1323	0.00931454	0.973363	CF-causing	CF-causing	No	Included
c.3484C>T	p.Arg1162X	R1162X	rs74767530	651	0.00458335	0.97343	CF-causing	CF-causing	No	Included
c.3718-2477C>T	No protein name	3849+10kbC->T	rs75039782	1158	0.00815286	0.331186	CF-causing	CF-causing	No	Included
c.2988+1G>A	No protein name	3120+1G->A	rs75096551	501	0.00352727	0.978448	CF-causing	CF-causing	No	Included
c.2128A>T	p.Lys710X	K710X	rs75115087	50	0.000352023	0.90625	CF-causing	CF-causing	No	Included
c.3700A>G	p.Ile1234Val	I1234V	rs75389940	33	0.000232335	0.4375	CF-causing	CF-causing	No	Included
c.1652G>A	p.Gly551Asp	G551D	rs75527207	2986	0.0210228	0.961829	CF-causing	CF-causing	No	Included
c.3368-2A>G	No protein name	3500-2A->G	rs755416052	13	9.15261e-05	0.875	CF-causing	CF-causing	No	Included
c.1675G>A	p.Ala559Thr	A559T	rs75549581	91	0.000640683	0.981818	CF-causing	CF-causing	No	Included
c.1420G>A	p.Glu474Lys	E474K	rs756206533	5	3.52023e-05	0.333333	CF-causing	CF-causing	No	Included
c.254G>A	p.Gly85Glu	G85E	rs75961395	616	0.00433693	0.853403	CF-causing	CF-causing	No	Included
c.3140-26A>G	No protein name	3272-26A->G	rs76151804	470	0.00330902	0.289256	CF-causing	CF-causing	No	Included
c.2822delT	p.Leu941GlnfsX27	2954delT	rs762844777	7	4.92833e-05	0.33	CF-causing	CF-causing	No	Included
c.416A>G	p.His139Arg	H139R	rs76371115	9	6.33642e-05	0.6	CF-causing	CF-causing	No	Included
c.3808delG	p.Asp1270MetfsX8	3940delG	rs763843966	3	2.11214e-05	1		CF-causing	Yes	Included
c.1654C>T	p.Gln552X	Q552X	rs76554633	36	0.000253457	0.956522	CF-causing	CF-causing	No	Included
c.3764C>A	p.Ser1255X	S1255X	rs76649725	16	0.000112647	0.8	CF-causing	CF-causing	No	Included
c.1585-1G>A	No protein name	1717-1G->A	rs76713772	1216	0.00856121	0.972571	CF-causing	CF-causing	No	Included
c.3217dupT	p.Tyr1073LeufsX3	3349insT	rs768963919	3	2.11214e-05	1	CF-causing	CF-causing	No	Included
c.3846G>A	p.Trp1282X	W1282X	rs77010898	1726	0.0121518	0.986499	CF-causing	CF-causing	No	Included
c.1477C>T	p.Gln493X	Q493X	rs77101217	292	0.00205582	0.981818	CF-causing	CF-causing	No	Included
c.579+1G>T	No protein name	711+1G->T	rs77188391	274	0.00192909	0.976303	CF-causing	CF-causing	No	Included
c.178G>A	p.Glu60Lys	E60K	rs77284892	7	4.92833e-05	0.4	CF-causing	CF-causing	No	Included
c.178G>T	p.Glu60X	E60X	rs77284892	296	0.00208398	0.987179	CF-causing	CF-causing	No	Included
c.1013C>T	p.Thr338Ile	T338I	rs77409459	52	0.000366104	0.2	CF-causing	CF-causing	No	Included
c.1558G>T	p.Val520Phe	V520F	rs77646904	156	0.00109831	0.97619	CF-causing	CF-causing	No	Included
c.349C>T	p.Arg117Cys	R117C	rs77834169	146	0.00102791	0.242424	CF-causing	CF-causing	No	Included
c.3848G>T	p.Arg1283Met	R1283M	rs77902683	7	4.92833e-05	0.29	CF-causing	CF-causing	No	Included
c.1040G>A	p.Arg347His	R347H	rs77932196	199	0.00140105	0.236842	CF-causing	CF-causing	No	Included
c.1040G>C	p.Arg347Pro	R347P	rs77932196	533	0.00375257	0.677596	CF-causing	CF-causing	No	Included
c.3196C>T	p.Arg1066Cys	R1066C	rs78194216	220	0.0015489	0.978571	CF-causing	CF-causing	No	Included
c.579+5G>A	No protein name	711+5G->A	rs78440224	60	0.000422428	0.828571	CF-causing	CF-causing	No	Included
c.850dupA	p.Met284AsnfsX3	977insA	rs786204693	8	5.63237e-05	0.857143	CF-causing	CF-causing	No	Included
c.350G>C	p.Arg117Pro	R117P	rs78655421	5	3.52023e-05	0.2	CF-causing	CF-causing	No	Included
c.489+1G>T	No protein name	621+1G->T	rs78756941	1323	0.00931454	0.989055	CF-causing	CF-causing	No	Included
c.3266G>A	p.Trp1089X	W1089X	rs78802634	68	0.000478752	1	CF-causing	CF-causing	No	Included
c.988G>T	p.Gly330X	G330X	rs79031340	23	0.000161931	1	CF-causing	CF-causing	No	Included
c.2668C>T	p.Gln890X	Q890X	rs79633941	46	0.000323862	1	CF-causing	CF-causing	No	Included
c.366T>A	p.Tyr122X	Y122X	rs79660178	88	0.000619561	0.958333	CF-causing	CF-causing	No	Included
c.2463_2464delTG	p.Ser821ArgfsX4	2594delGT	rs797045156	10	7.04047e-05	1	CF-causing	CF-causing	No	Included
c.3747delG	p.Lys1250ArgfsX9	3878delG	rs797045159	9	6.33642e-05	0.833333	CF-causing	CF-causing	No	Included
c.1117-1G>A	No protein name	1249-1G->A	rs797045160	6	4.22428e-05	1	CF-causing	CF-causing	No	Included
c.1365_1366delGG	p.Val456CysfsX25	1497delGG	rs797045161	7	4.92833e-05	1	CF-causing	CF-causing	No	Included
c.2053dupC	p.Gln685ProfsX84	2185insC	rs797045162	4	2.81619e-05	1	CF-causing	CF-causing	No	Included
c.3472C>T	p.Arg1158X	R1158X	rs79850223	179	0.00126024	0.989474	CF-causing	CF-causing	No	Included
c.3909C>G	p.Asn1303Lys	N1303K	rs80034486	2246	0.0158129	0.981595	CF-causing	CF-causing	No	Included
c.1679G>A	p.Arg560Lys	R560K	rs80055610	15	0.000105607	1	CF-causing	CF-causing	No	Included
c.1679G>C	p.Arg560Thr	R560T	rs80055610	343	0.00241488	0.982079	CF-causing	CF-causing	No	Included
c.2657+5G>A	No protein name	2789+5G->A	rs80224560	1027	0.00723056	0.433483	CF-causing	CF-causing	No	Included
c.532G>A	p.Gly178Arg	G178R	rs80282562	87	0.000612521	0.759259	CF-causing	CF-causing	No	Included

## Sheet: Table S2
Table S2. Unique CFTR Variants
Names	total	elements
AFR	138	rs115147093	7_117480144_T_C	7_117530818_G_A	7_117592366_GAGA_GGGA	7_117665397_A_G	rs778974710	7_117627694_A_G	7_117603610_G_C	7_117540417_T_A	7_117504436_CATATT_AATATT	7_117540430_G_A	7_117602830_C_T	7_117504421_A_G	7_117642569_G_C	7_117590445_T_C	7_117590360_T_G	7_117548653_T_C	7_117592207_A_C	7_117627674_G_T	rs397508308	7_117652900_GT_G	7_117587734_A_G	rs397508191	7_117531125_C_A	7_117504459_A_G	rs121908811	rs772777450	7_117559718_A_G	7_117534262_C_A	7_117592137_G_T	7_117559594_T_A	7_117665640_T_C	7_117595117_G_A	7_117480210_ATGGGT_A	7_117627681_A_T	rs397508214	7_117667207_G_A	7_117534313_G_A	rs397508637	7_117642642_T_A	7_117534346_A_G	7_117559632_A_G	7_117531033_G_C	7_117504281_T_C	7_117535214_T_C	rs769400131	rs143954792	7_117666946_C_T
EUR	2212	7_117667135_C_A	7_117536560_T_C	7_117667070_G_A	7_117594921_T_C	7_117627815_G_T	7_117548907_T_C	7_117590475_G_C	7_117587906_C_G	7_117542143_CCTAA_CCAAA	7_117614728_C_A	7_117611695_A_C	7_117587923_C_A	7_117540190_A_G	7_117610423_T_C	rs147297080	7_117614578_C_G	7_117509223_G_A	7_117509168_T_A	7_117606850_G_T	7_117614671_A_T	7_117542158_C_A	7_117535498_T_A	7_117594945_G_A	7_117594894_C_T	rs372782591	rs752037401	rs372578192	7_117665642_C_A	7_117664692_G_A	7_117603809_A_G	7_117592033_T_C	7_117603771_C_T	7_117535254_G_A	7_117592494_C_T	7_117664772_C_A	7_117592545_A_G	7_117606721_C_A	7_117590268_TAGTGA_TAATGA	7_117535464_GC_GT	7_117531100_T_G	rs368543375	7_117509173_A_T	7_117540008_C_T	7_117530816_A_C	7_117614755_G_A	7_117592606_T_C	7_117504172_G_A	7_117509016_CTT_C
AMR	23	rs397508310	7_117665481_A_G	rs769375972	7_117534375_TA_TG	7_117540089_GTTT_GTTC	rs749432776	rs555185521	7_117611707_G_T	7_117559638_G_A	7_117591987_T_C	7_117559493_A_G	7_117530954_AC_AA	7_117642376_A_C	7_117603868_G_A	7_117627628_T_C	7_117592704_G_C	rs752086705	7_117559566_C_T	7_117664884_T_C	7_117587829_GCA_GAA	7_117531081_G_C	7_117536566_G_T	rs765869179
CSA	177	7_117508968_G_C	7_117592547_G_C	7_117592041_A_G	7_117480028_G_A	7_117534307_A_G	7_117627523_T_G	7_117610681_A_G	7_117590260_A_T	7_117606785_T_C	7_117592733_A_G	7_117666848_G_A	7_117665465_C_T	rs759044436	7_117559477_T_C	7_117504320_C_T	7_117627606_G_A	7_117548713_CTCT_GTCT	7_117590523_C_T	7_117652803_G_C	7_117652922_T_G	7_117509067_T_G	7_117535482_A_T	7_117531024_G_A	7_117504257_A_T	7_117603465_T_C	7_117480141_T_C	7_117592037_A_T	7_117535254_G_C	7_117627445_T_C	7_117540315_A_T	rs770345073	7_117534326_T_G	rs745763673	7_117536590_C_T	7_117666928_G_A	7_117611686_T_C	7_117530812_A_G	7_117542095_C_A	7_117536502_GT_G	7_117627527_A_G	7_117606805_A_G	7_117504434_A_G	7_117587886_T_TA	rs397508285	rs397508777	7_117509231_G_C	7_117548625_TGTGTT_TGTGTGTGT	rs754682917
MID	46	7_117665480_A_T	rs121908801	7_117592160_A_T	7_117610743_CT_CA	7_117627424_A_G	7_117530989_T_A	7_117504222_TG_T	7_117652946_T_C	7_117627525_C_A	7_117590261_A_G	7_117652902_G_C	7_117642631_A_G	7_117666820_A_T	7_117664603_C_A	7_117602780_G_A	7_117611738_C_T	7_117611567_G_T	7_117480232_G_A	rs769128872	7_117548642_G_T	rs772786141	rs770363945	7_117548836_T_C	7_117480050_T_A	7_117530985_G_T	rs144745159	7_117611751_GA_G	7_117587784_G_T	rs397508335	7_117665652_C_T	7_117611611_C_G	7_117642607_C_G	7_117509229_A_G	rs557602723	rs112839624	7_117611647_G_T	7_117591950_A_G	7_117540337_C_A	7_117534426_G_A	7_117535385_G_T	7_117535291_T_G	7_117548881_TTTCTAGTTTG_TTTCTAGTTTA	rs753963572	7_117642417_C_G	7_117642409_G_T	7_117642464_AG_AA
EAS	104	7_117611559_T_C	7_117610479_A_G	7_117592117_C_A	7_117603833_C_T	7_117611805_A_G	rs766063304	7_117603452_A_G	7_117548625_TGTGTT_TGTG	7_117614596_CT_C	rs753173837	7_117592133_G_C	7_117559666_A_T	7_117610461_T_C	rs748155731	7_117592371_G_T	7_117611809_G_T	7_117614671_A_C	rs769423740	rs201295415	rs562851847	7_117627595_C_T	rs754602635	7_117603781_A_C	7_117592400_G_A	rs185065886	7_117509045_G_A	7_117480243_T_C	7_117535382_TG_TA	7_117627823_C_T	7_117540296_T_A	rs539871793	rs138427145	7_117548653_T_G	rs761043298	rs777445862	7_117590525_C_G	7_117603558_G_A	7_117592608_A_G	rs139729994	7_117610425_CAAA_CAAAA	7_117559426_T_C	rs544790313	7_117592390_T_C	rs778797502	7_117535183_G_T	rs750655055	7_117652902_G_T	7_117591889_AAAGT_A
MIX	381	7_117504372_A_G	7_117542126_A_T	7_117592662_GT_AT	7_117531190_T_C	7_117594913_A_G	7_117587893_A_G	7_117535480_C_T	rs139304906	rs1800074	7_117535261_C_G	7_117548624_G_A	7_117548561_C_T	7_117591988_G_A	7_117652908_GA_G	7_117642464_AG_A	7_117667175_A_G	7_117531027_G_A	7_117610568_C_T	7_117540264_T_C	7_117591997_A_C	7_117540089_GTTT_GTTTT	7_117606620_A_G	7_117590536_T_G	7_117548709_C_A	rs397508565	7_117667110_GA_G	7_117592291_A_C	rs186089140	rs757770036	7_117540144_T_G	7_117602875_A_G	rs397508398	rs397508682	rs772046085	7_117627687_G_C	7_117665446_C_A	rs556053445	7_117611602_A_T	7_117642349_A_G	7_117542084_G_C	7_117594860_A_T	7_117602939_A_C	7_117594919_C_A	7_117535310_A_C	7_117536753_C_A	7_117480087_G_A	7_117542127_T_A	rs778858736
[truncated: 2,164 more columns]

## Sheet: Table S3
Table S3. CF-causing CFTR variants
rsid	alt	ref	chr	pos	af_AFR	af_EUR	af_AMR	af_CSA	af_MID	af_EAS	af_MIX
rs113993958	C	G	7	117530953	0	2.51813e-06	0	0	0	0	3.96061e-05
rs113993959	T	G	7	117587778	7.96052e-05	0.000392828	0.000525762	0	0.000333778	0	0.000541283
rs113993960	A	ATCT	7	117559590	0.00103487	0.016415	0.00842105	0.00247905	0.00367156	0.000383289	0.0121201
rs121908744	C	CT	7	117540175	0	4.91035e-05	0	0	0	0	1.3202e-05
rs121908745	T	TATC	7	117559586	0	0.000114575	0	0	0	0	6.60101e-05
rs121908746	C	CA	7	117592212	0	4.65854e-05	0	0	0	0	5.28081e-05
rs121908747	A	AC	7	117627579	0	0.000187601	0	0	0	0	6.60101e-05
rs121908748	A	G	7	117590440	0	0.000178787	0	0	0	0	0.000105616
rs121908749	T	C	7	117509092	7.96052e-05	1.25907e-06	0	0.000354149	0	0	1.3202e-05
rs121908751	A	G	7	117530899	0	0	0	0	0	0	1.3202e-05
rs121908752	G	T	7	117535285	0	0.000157383	0	0	0	0	0.000105616
rs121908753	A	G	7	117540285	0	1.38497e-05	0	0	0	0	2.6404e-05
rs121908754	A	C	7	117559643	0	2.51813e-06	0	0	0	0	0
rs121908755	A	G	7	117587800	0.00015921	2.76994e-05	0	0.00011805	0	0	2.6404e-05
rs121908757	C	A	7	117587799	0	0	0	0	0	0	1.3202e-05
rs121908758	A	C	7	117590394	0	7.55439e-06	0	0	0	0	0
rs121908760	T	C	7	117592292	0	2.51813e-06	0	0.00011805	0	0	0
rs121908761	A	C	7	117611717	0	5.03626e-06	0	0	0	0	1.3202e-05
rs121908763	G	C	7	117627640	0	0	0	0	0	0	1.3202e-05
rs121908764	A	G	7	117627664	0	1.25907e-06	0	0	0	0	0
rs121908769	C	CTT	7	117509127	0	2.51813e-06	0	0	0	0	1.3202e-05
rs121908774	G	GC	7	117540258	0	0	0	0.000177075	0	0	1.3202e-05
rs121908793	T	G	7	117535247	0	0	0	0	0	0	1.3202e-05
rs121908796	T	G	7	117590444	0	0	0	0	0	0.000383289	1.3202e-05
rs121908800	C	T	7	117504365	0	3.77724e-06	0	0	0	0	0
rs121908801	G	GA	7	117530936	0	0	0	0	0.000333778	0	0
rs121908805	G	C	7	117559468	0.00015921	0	0	0	0	0	0
rs121908810	T	C	7	117592457	0	1.13316e-05	0	0	0	0	0
rs121908811	A	AC	7	117627711	0.000238815	0	0	0	0	0	0
rs121908812	A	AT	7	117592177	0	1.25907e-06	0	0	0	0	3.96061e-05
rs121909006	A	T	7	117590360	0	8.81346e-06	0	0	0	0	0
rs121909011	T	C	7	117540230	7.96052e-05	1.00725e-05	0	0	0	0	5.28081e-05
rs121909012	T	C	7	117594990	0	6.29533e-06	0	0	0	0	0
rs121909013	A	G	7	117587805	0	2.51813e-06	0	0	0	0	0
rs121909016	G	C	7	117540163	0	1.25907e-06	0	0	0	0	0
rs121909017	T	C	7	117559546	0	2.51813e-06	0	0	0	0	0
rs121909019	A	G	7	117611638	0	5.66579e-05	0	0	0	0	3.96061e-05
rs121909025	A	G	7	117509040	0	0	0	0	0	0	1.3202e-05
rs121909026	T	C	7	117652905	0	1.25907e-06	0	0	0	0	0
rs121909036	C	T	7	117611635	0	1.25907e-06	0	0	0	0	1.3202e-05
rs139304906	C	T	7	117611671	0	0	0	0	0	0	1.3202e-05
rs139729994	A	G	7	117614713	0	0	0	0	0	0.00287466	0
rs141158996	A	G	7	117592658	0	2.39223e-05	0	0	0	0	3.96061e-05
rs141482808	G	T	7	117534357	0.000716446	0	0	0	0	0	1.3202e-05
rs142394380	C	G	7	117611622	0	1.25907e-06	0	0	0	0	1.3202e-05
rs144781064	A	G	7	117627770	0	0	0	0	0	0	1.3202e-05
rs145449046	T	C	7	117592541	7.96052e-05	1.25907e-06	0	0	0	0	0
rs149790377	A	T	7	117603613	0	1.25907e-06	0	0	0	0	0
rs193922500	C	T	7	117548798	0	0	0	0.0016527	0	0	1.3202e-05
rs193922503	A	G	7	117587731	0	2.51813e-06	0	0	0	0	1.3202e-05
rs193922510	CT	C	7	117603683	0	5.03626e-06	0	0	0	0	0
rs193922525	A	G	7	117664770	0	0	0	0	0	0	1.3202e-05
rs201978662	A	G	7	117592004	0	0	0	0	0	0	1.3202e-05
rs267606722	A	G	7	117594977	0	2.51813e-06	0	0	0	0	0
rs368505753	T	C	7	117509069	7.96052e-05	0.000169974	0	0	0	0	6.60101e-05
rs374946172	T	C	7	117592520	0	6.29533e-06	0	0	0	0	0
rs386134230	A	G	7	117606674	0	1.2591e-06	0	0	0	0.000958222	0
rs387906360	ATC	A	7	117540248	0	0.000158642	0	0	0	0.000191644	5.28081e-05
rs397508138	AG	A	7	117540236	0	2.89585e-05	0	0	0	0	1.3202e-05
rs397508139	A	T	7	117540237	0	0	0	0	0	0	3.96061e-05
rs397508158	A	G	7	117540347	0	1.25907e-06	0	0	0	0	0
rs397508175	A	G	7	117542102	0	2.51815e-06	0	0	0	0	1.3202e-05
rs397508176	A	G	7	117542109	0	0	0	0	0	0	1.3202e-05
rs397508183	T	C	7	117548671	0	1.25907e-06	0	0	0	0	0
rs397508189	AAGAT	A	7	117548756	0	2.14041e-05	0	0	0	0	0
rs397508200	A	G	7	117559463	0	0	0	0.000590249	0	0	0
rs397508201	G	A	7	117559462	0	3.7772e-06	0	0	0	0	0
rs397508205	T	TG	7	117559486	0	0	0	0	0.00133511	0	1.3202e-05
rs397508211	A	C	7	117559537	0	2.14041e-05	0	0	0	0	0
rs397508222	C	T	7	117559576	0	1.25907e-06	0	0	0	0	0
rs397508225	G	A	7	117559609	0	1.51088e-05	0	0	0	0	0
rs397508227	T	C	7	117559644	0	1.25907e-06	0	0	0	0	1.3202e-05
rs397508263	C	G	7	117587834	0	1.13316e-05	0	0	0	0	0
rs397508276	G	T	7	117590378	0	0	0	0.000590319	0	0	1.3202e-05
rs397508296	T	G	7	117590426	0	2.51813e-05	0	0	0	0	0
rs397508298	G	A	7	117590442	0	0	0	0	0	0	1.3202e-05
rs397508306	T	A	7	117591968	0	1.51088e-05	0	0	0	0	0
rs397508310	G	A	7	117591993	0	0	0.000525762	0	0	0	0
rs397508316	C	G	7	117592049	0	2.51813e-06	0	0	0	0	0
rs397508328	G	A	7	117480095	0	0	0	0	0	0	1.3202e-05
rs397508343	T	C	7	117592310	0	2.51813e-06	0	0	0	0	0
rs397508353	A	AG	7	117592381	0	1.25907e-06	0	0	0	0	1.3202e-05
rs397508387	T	G	7	117594930	0	3.7772e-06	0	0	0	0	5.28081e-05
rs397508393	A	G	7	117594976	0	1.38497e-05	0	0	0	0	0
rs397508399	A	AT	7	117595017	0	3.9031e-05	0	0	0	0	1.3202e-05
rs397508405	TA	T	7	117595039	0	6.29533e-06	0	0	0	0	1.3202e-05
rs397508431	GGA	G	7	117603635	0	1.25907e-06	0	0	0	0	0
rs397508442	T	C	7	117603708	0	3.65129e-05	0	5.90249e-05	0	0	2.6404e-05
rs397508447	A	AG	7	117603748	0	6.29533e-06	0	0	0	0	0
rs397508451	C	CA	7	117603769	0	2.51813e-06	0	0	0	0	0
rs397508461	T	C	7	117530917	7.96052e-05	0	0	5.90249e-05	0	0	0
rs397508467	T	C	7	117530921	0	1.00725e-05	0	0	0	0	0
rs397508477	T	TTG	7	117610529	0	1.25907e-06	0	0	0	0	0
rs397508499	G	GA	7	117530933	0	5.03626e-06	0	0	0	0	0
rs397508510	G	C	7	117611601	0	1.25907e-06	0	0	0	0	0
rs397508531	C	T	7	117611733	0	1.00725e-05	0	0	0	0	0
rs397508573	T	C	7	117627529	0	1.25907e-06	0	0	0	0	0
rs397508598	G	T	7	117642439	0	1.25907e-06	0	0	0	0	0
rs397508604	G	T	7	117642481	0	1.13316e-05	0	0	0	0	0
rs397508609	A	G	7	117531002	0	0	0	0	0	0	2.64044e-05
rs397508637	G	GA	7	117652870	0.00015921	0	0	0	0	0	0
rs397508658	C	T	7	117664728	0	3.7772e-06	0	0	0	0	1.3202e-05
rs397508675	T	G	7	117664835	0	3.7772e-06	0	0	0	0	0
rs397508684	T	C	7	117665466	0	1.25907e-06	0	0	0	0	0
rs397508685	CA	C	7	117665466	0	7.55441e-06	0	0	0	0	1.3202e-05
rs397508693	T	TTC	7	117665515	0	1.51088e-05	0	0	0	0	3.96061e-05
rs397508709	CGA	C	7	117666961	0	7.55439e-06	0	0	0	0	0
rs397508736	C	T	7	117534280	0	8.81352e-06	0	0	0	0	0
rs397508742	C	CT	7	117480137	0	1.25907e-06	0	0	0	0	0
rs397508746	T	G	7	117480148	0	0	0	0	0	0	1.3202e-05
rs397508759	T	G	7	117534363	0	1.13317e-05	0	0	0	0	0
rs397508761	G	A	7	117534368	0	9.6951e-05	0	0	0	0	3.96071e-05
rs397508778	T	C	7	117535326	0	1.63678e-05	0	0	0	0	2.6404e-05
rs397508783	A	T	7	117535363	0	2.51813e-05	0.000525762	0	0	0	5.28081e-05
rs397508796	A	G	7	117504278	0	3.7772e-06	0	0	0	0	0
rs74503330	A	G	7	117642472	0	7.55439e-06	0	0	0	0	0
rs74551128	A	C	7	117548795	7.96052e-05	0.000103243	0.000525762	0.000177075	0.000333778	0.000191644	7.92121e-05
rs74597325	T	C	7	117587811	7.96052e-05	0.00010828	0	0	0	0	6.60101e-05
rs74767530	T	C	7	117627537	0	1.25907e-05	0	0.000177075	0	0	7.92121e-05
rs75096551	A	G	7	117606754	0.000796115	0	0.000525762	0	0.000333778	0	0.000158428
rs75389940	G	A	7	117627753	0	0	0	0	0	0	1.3202e-05
rs75527207	A	G	7	117587806	0.00015921	0.000566579	0	0	0	0	0.000382859
rs75961395	A	G	7	117509123	0	9.31708e-05	0	0	0	0	6.60101e-05
rs76151804	G	A	7	117611555	7.96052e-05	0.000133472	0	5.90319e-05	0	0.000191644	7.92163e-05
rs76649725	A	C	7	117642484	0	0	0	0	0	0	1.3202e-05
rs76713772	A	G	7	117587738	0	0.000231668	0	0	0	0	0.00013202
rs77010898	A	G	7	117642566	7.96052e-05	3.14766e-05	0	0	0	0	0.00124099
rs77101217	T	C	7	117559548	0	0.000105761	0	0	0	0	5.28081e-05
rs77188391	T	G	7	117534366	0	2.64407e-05	0	0	0	0	3.96061e-05
rs77284892	T	G	7	117509047	0	6.29533e-05	0	0	0	0	3.96061e-05
rs77409459	T	C	7	117540243	0	0	0	0	0	0	1.3202e-05
rs77646904	T	G	7	117559629	0.00015921	7.55439e-06	0	5.90249e-05	0	0.0068992	0.000118818
rs77834169	T	C	7	117530974	0	9.5689e-05	0	0	0	0	2.6404e-05
rs77902683	T	G	7	117642568	0	5.03626e-06	0	0	0	0	0
rs77932196	A	G	7	117540270	0	6.92486e-05	0	0	0	0	1.3202e-05
rs78194216	T	C	7	117611637	0	1.38497e-05	0	0	0	0	0
rs78440224	A	G	7	117534370	0	0	0	0	0	0	0
rs78655421	C	G	7	117530975	0	1.26e-06	0.000525762	0	0	0	0
rs78756941	T	G	7	117531115	0	0.000295882	0	0	0	0	0.00026404
rs79633941	T	C	7	117603542	0	3.7772e-06	0	0	0	0	0
rs79850223	T	C	7	117627525	7.96052e-05	2.0145e-05	0	0	0	0	3.96061e-05
rs80034486	G	C	7	117652877	0	0.000123388	0	0.00011805	0.000667557	0	0.000277242
rs80055610	A	G	7	117587833	0	0.00010828	0	0	0	0	0.000211238
rs80224560	A	G	7	117602868	0	6.67305e-05	0	5.90249e-05	0	0	7.92121e-05
rs80282562	A	G	7	117534318	0	8.81348e-06	0	0	0	0	0
rs397508796	T	G	7	117504278	0	3.7772e-06	0	0	0	0	0
rs121908751	T	G	7	117530899	0	1.25907e-06	0	0	0	0	0
rs77932196	C	G	7	117540270	0	4.78445e-05	0	0	0	0	2.6404e-05
rs756206533	A	G	7	117559491	0	1.25907e-06	0	0	0	0	1.3202e-05
rs80055610	C	G	7	117587833	0	0.00010828	0	0	0	0	0.000211238
rs121909006	G	T	7	117590360	7.96052e-05	0	0	0	0	0	0
rs397508416	C	G	7	117603531	0	1.25907e-06	0	0	0	0	0
rs1562923253	A	T	7	117642526	0	1.63678e-05	0	0	0	0	0
rs375661578	T	C	7	117664712	0	2.51813e-06	0	0	0	0	0

## Sheet: Table S4
Table S4. Variable clinical consequence variants detected across UKBB ancestries
rsid	alt	ref	chr	pos	qual	filter	af_AFR	aq_AFR	ac_AFR	an_AFR	ns_AFR	maf_AFR	het_AFR	hom_AFR	hemi_AFR	hwe_AFR	exhet_AFR	af_EUR	aq_EUR	ac_EUR	an_EUR	ns_EUR	maf_EUR	het_EUR	hom_EUR	hemi_EUR	hwe_EUR	exhet_EUR	af_AMR	aq_AMR	ac_AMR	an_AMR	ns_AMR	maf_AMR	het_AMR	hom_AMR	hemi_AMR	hwe_AMR	exhet_AMR	af_CSA	aq_CSA	ac_CSA	an_CSA	ns_CSA	maf_CSA	het_CSA	hom_CSA	hemi_CSA	hwe_CSA
rs78655421	A	G	7	117530975	1160	.	0.000318421	1160	4	12562	6281	0.000318421	4	0	0	1	0.999522	0.00277498	1160	2204	794240	397120	0.00277498	2200	4	0	0.775466	0.409975	0.000525762	1160	1	1902	951	0.000525762	1	0	0	1	1	5.90249e-05	1160	1	16942	8471	5.90249e-05	1	0	0	1
rs1800110	C	T	7	117603774	1918	.	7.96052e-05	1918	1	12562	6281	7.96052e-05	1	0	0	1	1	0.00185712	1918	1475	794240	397120	0.00185712	1473	2	0	1	0.602448	0.000525762	1918	1	1902	951	0.000525762	1	0	0	1	1	0	1918	0	16942	8471	0	0	0	0	1
rs115545701	T	C	7	117509089	904	.	0.0139309	904	175	12562	6281	0.0139309	171	4	0	0.342769	0.879302	0.000110798	904	88	794240	397120	0.000110798	88	0	0	1	0.995191	0.00210305	904	4	1902	951	0.00210305	4	0	0	1	0.996845	0.000413174	904	7	16942	8471	0.000413174	7	0	0	1
rs150212784	G	T	7	117611595	668	.	0.00015921	668	2	12562	6281	0.00015921	2	0	0	1	0.99992	0.00022915	668	182	794240	397120	0.00022915	182	0	0	1	0.979471	0.000525762	668	1	1902	951	0.000525762	1	0	0	1	1	0	668	0	16942	8471	0	0	0	0	1
rs11971167	A	G	7	117642528	1248	.	0.0139309	1248	175	12562	6281	0.0139309	171	4	0	0.342769	0.879302	2.0145e-05	1248	16	794240	397120	2.0145e-05	16	0	0	1	0.999849	0.00262881	1248	5	1902	951	0.00262881	5	0	0	1	0.994744	0	1248	0	16942	8471	0	0	0	0	1
rs147422190	T	G	7	117548758	1860	.	0	1860	0	12562	6281	0	0	0	0	1	1	0.000857423	1860	681	794240	397120	0.000857423	681	0	0	1	0.746937	0.000525762	1860	1	1902	951	0.000525762	1	0	0	1	1	0	1860	0	16942	8471	0	0	0	0	1
rs140455771	T	C	7	117592416	1780	.	7.96052e-05	1780	1	12562	6281	7.96052e-05	1	0	0	1	1	0.000864978	1780	687	794240	397120	0.000864978	685	2	0	0.256914	0.963931	0	1780	0	1902	951	0	0	0	0	1	1	0	1780	0	16942	8471	0	0	0	0	1
rs75541969	C	G	7	117614699	784	.	7.96052e-05	784	1	12562	6281	7.96052e-05	1	0	0	1	1	0.000412974	784	328	794238	397119	0.000412974	328	0	0	1	0.934682	0.00105152	784	2	1902	951	0.00105152	2	0	0	1	0.999474	0	784	0	16942	8471	0	0	0	0	1
rs377729736	G	A	7	117531117	775	.	0	775	0	12562	6281	0	0	0	0	1	1	0.000113316	775	90	794240	397120	0.000113316	90	0	0	1	0.99497	0.000525762	775	1	1902	951	0.000525762	1	0	0	1	1	0	775	0	16942	8471	0	0	0	0	1
rs397508137	A	G	7	117540231	1102	.	0	1102	0	12562	6281	0	0	0	0	1	1	0.000240481	1102	191	794240	397120	0.000240481	191	0	0	1	0.977408	0	1102	0	1902	951	0	0	0	0	1	1	5.90249e-05	1102	1	16942	8471	5.90249e-05	1	0	0	1
rs121908759	A	G	7	117592032	1031	.	0	1031	0	12562	6281	0	0	0	0	1	1	1.25907e-06	1031	1	794240	397120	1.25907e-06	1	0	0	1	1	0	1031	0	1902	951	0	0	0	0	1	1	0	1031	0	16942	8471	0	0	0	0	1
rs201958172	A	G	7	117530983	770	.	7.96052e-05	770	1	12562	6281	7.96052e-05	1	0	0	1	1	1.25907e-05	770	10	794240	397120	1.25907e-05	10	0	0	1	0.999943	0	770	0	1902	951	0	0	0	0	1	1	0.000177075	770	3	16942	8471	0.000177075	3	0	0	1
rs78769542	A	G	7	117611650	889	.	0.000318421	889	4	12562	6281	0.000318421	4	0	0	1	0.999522	1.51088e-05	889	12	794240	397120	1.51088e-05	12	0	0	1	0.999917	0	889	0	1902	951	0	0	0	0	1	1	0.00413174	889	70	16942	8471	0.00413174	70	0	0	1
rs200321110	A	G	7	117611646	943	.	0	943	0	12562	6281	0	0	0	0	1	1	2.39222e-05	943	19	794240	397120	2.39222e-05	19	0	0	1	0.999785	0	943	0	1902	951	0	0	0	0	1	1	0	943	0	16942	8471	0	0	0	0	1
rs148519623	G	T	7	117536598	666	.	0	666	0	12562	6281	0	0	0	0	1	1	3.02176e-05	666	24	794240	397120	3.02176e-05	24	0	0	1	0.999653	0	666	0	1902	951	0	0	0	0	1	1	0	666	0	16942	8471	0	0	0	0	1
rs374705585	T	C	7	117667091	610	.	0	610	0	12562	6281	0	0	0	0	1	1	2.51813e-06	610	2	794240	397120	2.51813e-06	2	0	0	1	0.999999	0	610	0	1902	951	0	0	0	0	1	1	0	610	0	16942	8471	0	0	0	0	1
rs397508567	A	T	7	117614703	504	.	0	504	0	12562	6281	0	0	0	0	1	1	4.40673e-05	504	35	794240	397120	4.40673e-05	35	0	0	1	0.999251	0	504	0	1902	951	0	0	0	0	1	1	0	504	0	16942	8471	0	0	0	0	1
rs77834169	G	C	7	117530974	1132	.	0	1132	0	12562	6281	0	0	0	0	1	1	9.5689e-05	1132	76	794240	397120	9.5689e-05	76	0	0	1	0.996418	0	1132	0	1902	951	0	0	0	0	1	1	0	1132	0	16942	8471	0	0	0	0	1
rs397508600	T	C	7	117642457	838	.	7.96052e-05	838	1	12562	6281	7.96052e-05	1	0	0	1	1	3.52538e-05	838	28	794240	397120	3.52538e-05	28	0	0	1	0.999524	0	838	0	1902	951	0	0	0	0	1	1	0	838	0	16942	8471	0	0	0	0	1
rs193922501	T	C	7	117480108	688	.	0	688	0	12562	6281	0	0	0	0	1	1	2.51813e-06	688	2	794240	397120	2.51813e-06	2	0	0	1	0.999999	0	688	0	1902	951	0	0	0	0	1	1	0	688	0	16942	8471	0	0	0	0	1
rs186045772	A	T	7	117611663	501	.	0	501	0	12562	6281	0	0	0	0	1	1	0	501	0	794240	397120	0	0	0	0	1	1	0	501	0	1902	951	0	0	0	0	1	1	0	501	0	16942	8471	0	0	0	0	1
rs191456345	G	A	7	117536576	713	.	0	713	0	12562	6281	0	0	0	0	1	1	8.56164e-05	713	68	794240	397120	8.56164e-05	68	0	0	1	0.997136	0.000525762	713	1	1902	951	0.000525762	1	0	0	1	1	0	713	0	16942	8471	0	0	0	0	1
rs202179988	T	C	7	117611649	913	.	0	913	0	12562	6281	0	0	0	0	1	1	0.000132202	913	105	794240	397120	0.000132202	105	0	0	1	0.993148	0.000525762	913	1	1902	951	0.000525762	1	0	0	1	1	0	913	0	16942	8471	0	0	0	0	1
rs121909043	G	C	7	117667029	948	.	0	948	0	12562	6281	0	0	0	0	1	1	3.7772e-06	948	3	794240	397120	3.7772e-06	3	0	0	1	0.999996	0	948	0	1902	951	0	0	0	0	1	1	0	948	0	16942	8471	0	0	0	0	1
rs139468767	C	T	7	117592020	576	.	7.96052e-05	576	1	12562	6281	7.96052e-05	1	0	0	1	1	0	576	0	794240	397120	0	0	0	0	1	1	0	576	0	1902	951	0	0	0	0	1	1	0	576	0	16942	8471	0	0	0	0	1
rs121909015	C	G	7	117642593	914	.	0	914	0	12562	6281	0	0	0	0	1	1	5.03626e-05	914	40	794240	397120	5.03626e-05	40	0	0	1	0.999018	0	914	0	1902	951	0	0	0	0	1	1	0	914	0	16942	8471	0	0	0	0	1
rs78655421	T	G	7	117530975	1160	.	0	687	0	12562	6281	0	0	0	0	1	1	3.02176e-05	687	24	794240	397120	3.02176e-05	24	0	0	1	0.999653	0	687	0	1902	951	0	0	0	0	1	1	0	687	0	16942	8471	0	0	0	0	1
rs144055758	G	A	7	117610625	725	.	0	725	0	12562	6281	0	0	0	0	1	1	2.0145e-05	725	16	794240	397120	2.0145e-05	16	0	0	1	0.999849	0	725	0	1902	951	0	0	0	0	1	1	0	725	0	16942	8471	0	0	0	0	1
rs747754623	A	C	7	117611738	614	.	0.000318421	598	4	12562	6281	0.000318421	4	0	0	1	0.999522	0	598	0	794240	397120	0	0	0	0	1	1	0	598	0	1902	951	0	0	0	0	1	1	0	598	0	16942	8471	0	0	0	0	1
rs397508784	G	C	7	117535377	631	.	0	631	0	12562	6281	0	0	0	0	1	1	0	631	0	794240	397120	0	0	0	0	1	1	0	631	0	1902	951	0	0	0	0	1	1	0.0002361	631	4	16942	8471	0.0002361	4	0	0	1
rs773569201	A	T	7	117590397	1752	.	0	1752	0	12562	6281	0	0	0	0	1	1	2.76994e-05	1752	22	794240	397120	2.76994e-05	22	0	0	1	0.999709	0	1752	0	1902	951	0	0	0	0	1	1	0	1752	0	16942	8471	0	0	0	0	1
rs193922497	T	C	7	117540284	984	.	0	984	0	12562	6281	0	0	0	0	1	1	1.13316e-05	984	9	794240	397120	1.13316e-05	9	0	0	1	0.999955	0	984	0	1902	951	0	0	0	0	1	1	0	984	0	16942	8471	0	0	0	0	1
rs141033578	T	C	7	117606695	363	.	0	363	0	12562	6281	0	0	0	0	1	1	5.0363e-06	363	4	794234	397117	5.0363e-06	4	0	0	1	0.999992	0	363	0	1902	951	0	0	0	0	1	1	0	363	0	16942	8471	0	0	0	0	1
rs201124247	G	A	7	117592008	580	.	0	580	0	12562	6281	0	0	0	0	1	1	2.51813e-06	580	2	794240	397120	2.51813e-06	2	0	0	1	0.999999	0	580	0	1902	951	0	0	0	0	1	1	0	580	0	16942	8471	0	0	0	0	1
[truncated: 34 more columns]

## Sheet: Table S5
Table S5. Unique CF-causing variants
Names	total	elements
AFR AMR CSA EAS EUR MID MIX	2	rs74551128 rs113993960
AFR AMR CSA EUR MID MIX	1	rs78655421
AFR AMR EUR MID MIX	1	rs113993959
AFR CSA EAS EUR MIX	2	rs76151804 rs77646904
AFR CSA EUR MIX	2	rs121908749 rs121908755
AFR AMR MID MIX	1	rs75096551
CSA EUR MID MIX	1	rs80034486
AFR EUR MIX	6	rs75527207 rs74597325 rs121909011 rs77010898 rs368505753 rs79850223
AMR EUR MIX	1	rs397508783
CSA EUR MIX	3	rs74767530 rs397508442 rs80224560
EAS EUR MIX	1	rs387906360
AFR EUR	2	rs145449046 rs121909006
AFR CSA	1	rs397508461
AFR MIX	1	rs141482808
CSA EUR	1	rs121908760
EAS EUR	1	rs386134230
EUR MIX	39	rs397508227 rs121908752 rs121909019 rs397508405 rs397508693 rs397508399 rs121908753 rs77188391 rs397508175 rs397508685 rs397508138 rs756206533 rs121908745 rs77101217 rs397508387 rs77834169 rs121908747 rs397508353 rs76713772 rs121908748 rs142394380 rs78756941 rs193922503 rs397508761 rs141158996 rs121908761 rs77932196 rs121908751 rs80055610 rs121909036 rs75961395 rs397508778 rs121908812 rs121908744…
CSA MIX	3	rs121908774 rs397508276 rs193922500
MID MIX	1	rs397508205
EAS MIX	1	rs121908796
AFR	3	rs397508637 rs121908811 rs121908805
EUR	50	rs397508796 rs397508447 rs121908754 rs121909026 rs121909017 rs80282562 rs397508306 rs78194216 rs397508296 rs397508531 rs397508742 rs121909012 rs74503330 rs397508759 rs397508316 rs397508211 rs397508393 rs397508183 rs397508598 rs267606722 rs397508343 rs397508451 rs397508736 rs193922510 rs397508510 rs397508467 rs397508477 rs121909013 rs397508499 rs397508201 rs397508431 rs121908758 rs397508709 rs3975…
AMR	1	rs397508310
CSA	1	rs397508200
MID	1	rs121908801
EAS	1	rs139729994
MIX	17	rs75389940 rs397508328 rs201978662 rs139304906 rs144781064 rs121908757 rs397508298 rs121908793 rs76649725 rs397508746 rs121909025 rs193922525 rs397508176 rs397508609 rs77409459 rs121908763 rs397508139
Unique CF-causing variants highlighted in red

## Sheet: Table S6
Table S6. Common varying clinical consequences (VCC) variants
AFR		EUR		AMR		CSA		MID		EAS		MIX
RSID	Variant Name	RSID	Variant Name	RSID	Variant Name	RSID	Variant Name	RSID	Variant Name	RSID	Variant Name	RSID	Variant Name
rs115545701	R74W	rs78655421	R117H	rs11971167	D1270N	rs78769542	R1070Q	rs150212784	F1052V	rs121908759	G622D	rs78655421	R117H
rs11971167	D1270N	rs1800110	L967S	rs115545701	R74W	rs115545701	R74W	rs115545701	R74W	rs200321110	G1069R	rs1800110	L967S
rs747754623	F1099L	rs140455771	P750L	rs75541969	D1152H	rs397508784	Q237E	rs377729736	621+3A->G	rs78769542	R1070Q	rs115545701	R74W
rs78655421	R117H	rs147422190	D443Y	rs78655421	R117H	rs201958172	A120T	rs11971167	D1270N	rs115545701	R74W	rs150212784	F1052V
rs78769542	R1070Q	rs75541969	D1152H	rs1800110	L967S	rs78655421	R117H	rs1800110	L967S	rs1800110	L967S	rs11971167	D1270N

## Sheet: Table S7
Table S7. CFTR variants annotated as having High Impact
chr	pos	ref	alt	af_AFR	af_EUR	af_AMR	af_CSA	af_MID	af_EAS	af_MIX
7	117480095	A	G	0	0	0	0	0	0	1.3202e-05
7	117480096	T	C	0	0	0	5.90249e-05	0	0	0
7	117480137	CT	C	0	1.25907e-06	0	0	0	0	0
7	117480148	G	T	0	0	0	0	0	0	1.3202e-05
7	117504252	G	A	0	3.7772e-06	0	0	0	0	0
7	117504254	TG	T	0	1.25907e-06	0.000525762	0	0	0	0
7	117504278	G	T	0	3.7772e-06	0	0	0	0	0
7	117504314	CA	C	0	1.25907e-06	0	0	0	0	0
7	117504328	TG	T	0	1.25907e-06	0	0	0	0	0
7	117504365	T	C	0	3.77724e-06	0	0	0	0	0
7	117509032	A	G	0	0	0	0	0	0	1.3202e-05
7	117509032	A	T	0	1.25907e-06	0	0	0	0	0
7	117509035	GA	G	0	5.03626e-06	0	0	0	0	0
7	117509040	G	A	0	0	0	0	0	0	1.3202e-05
7	117509047	G	T	0	6.29533e-05	0	0	0	0	3.96061e-05
7	117509057	C	G	0	0	0	0	0	0	1.3202e-05
7	117509061	G	A	7.96052e-05	0	0	0	0	0	2.6404e-05
7	117509061	G	GA	0	1.25907e-06	0	0	0	0	0
7	117509092	C	T	7.96052e-05	1.25907e-06	0	0.000354149	0	0	1.3202e-05
7	117509105	G	A	0	1.25907e-06	0	0	0	0	0
7	117509127	CTT	C	0	2.51813e-06	0	0	0	0	1.3202e-05
7	117509127	CTT	CT	0	1.25907e-06	0	0	0	0	0
7	117509135	AT	A	0	1.25908e-06	0	0	0	0	0
7	117509144	T	G	0	1.25909e-06	0	0	0	0	0
7	117530897	AG	A	0	1.25907e-06	0	0	0	0	0
7	117530899	G	T	0	1.25907e-06	0	0	0	0	0
7	117530917	C	T	7.96052e-05	0	0	5.90249e-05	0	0	0
7	117530933	GA	G	0	5.03626e-06	0	0	0	0	0
7	117530936	GA	G	0	0	0	0	0.000333778	0	0
7	117530954	AC	A	0	0	0.000525762	0	0	0	0
7	117531049	AT	A	0	7.55439e-06	0	0	0	0	0
7	117531115	G	T	0	0.000295882	0	0	0	0	0.00026404
7	117534274	A	T	0	2.51816e-06	0	0	0	0	0
7	117534275	G	C	0	2.51815e-06	0	0	0	0	1.3202e-05
7	117534321	C	CAACT	0	0	0	0	0	0	1.3202e-05
7	117534327	GT	G	0	0	0	0	0	0	0
7	117534336	CT	C	0	0	0	0	0	0	0
7	117534363	G	T	0	1.13317e-05	0	0	0	0	0
7	117534366	G	T	0	2.64407e-05	0	0	0	0	3.96061e-05
7	117534367	T	A	0	1.25908e-06	0	0	0	0	0
7	117535247	G	T	0	0	0	0	0	0	1.3202e-05
7	117535316	G	A	0	0	0	0	0	0	1.3202e-05
7	117535317	G	T	0	1.25907e-06	0	0	0	0	0
7	117535321	T	A	0	0	0	0.00011805	0	0	0
7	117535326	C	T	0	1.63678e-05	0	0	0	0	2.6404e-05
7	117535382	TG	T	0	0	0	0	0	0.000191644	0
7	117535412	G	C	0	7.55439e-06	0	0	0	0	0
7	117535412	G	T	0	1.25907e-06	0	0	0	0	0
7	117536648	G	GA	0	1.25907e-06	0	0	0	0	0
7	117540175	CT	C	0	4.91035e-05	0	0	0	0	1.3202e-05
7	117540236	A	AG	0	2.89585e-05	0	0	0	0	1.3202e-05
7	117540248	A	ATC	0	0.000158642	0	0	0	0.000191644	5.28081e-05
7	117540258	GC	G	0	0	0	0.000177075	0	0	1.3202e-05
7	117540312	G	A	0	2.51813e-06	0	0	0	0	0
7	117540347	G	A	0	1.25907e-06	0	0	0	0	0
7	117540347	G	T	0	1.25907e-06	0	0	0	0	0
7	117542021	CT	C	0	1.25907e-06	0	0	0	0	0
7	117542039	T	A	0	0	0	5.90319e-05	0	0	0
7	117542080	TG	CG	0	1.25907e-06	0	0	0	0.000191644	0
7	117542080	TG	T	0	1.25907e-06	0	0	0	0	0
7	117542102	G	A	0	2.51815e-06	0	0	0	0	1.3202e-05
7	117542109	G	A	0	0	0	0	0	0	1.3202e-05
7	117548650	G	T	0	0	0	5.90249e-05	0	0	0
7	117548665	GCAAAA	G	0	3.7772e-06	0	0	0	0	0
7	117548671	C	T	0	1.25907e-06	0	0	0	0	0
7	117548756	A	AAGAT	0	2.14041e-05	0	0	0	0	0
7	117559462	A	G	0	3.7772e-06	0	0	0	0	0
7	117559463	G	A	0	0	0	0.000590249	0	0	0
7	117559468	C	G	0.00015921	0	0	0	0	0	0
7	117559485	A	AT	0	1.25907e-06	0	0	0	0	0
7	117559486	TG	T	0	0	0	0	0.00133511	0	1.3202e-05
7	117559537	C	A	0	2.14041e-05	0	0	0	0	0
7	117559548	C	T	0	0.000105761	0	0	0	0	5.28081e-05
7	117559643	C	A	0	2.51813e-06	0	0	0	0	0
7	117559644	C	T	0	1.25907e-06	0	0	0	0	1.3202e-05
7	117587737	A	T	0	0	0	0	0	0	1.3202e-05
7	117587738	G	A	0	0.000231668	0	0	0	0	0.00013202
7	117587778	G	T	7.96052e-05	0.000392828	0.000525762	0	0.000333778	0	0.000541283
7	117587801	TG	GG	0	5.03626e-06	0	0	0	0	0
7	117587801	TG	T	0	1.25907e-06	0	0	0	0	0
7	117587811	C	T	7.96052e-05	0.00010828	0	0	0	0	6.60101e-05
7	117587824	CT	C	0	2.51813e-06	0	0	0	0	0
7	117587829	GCA	ACA	0.000955262	0	0	0	0	0	5.28081e-05
7	117587829	GCA	G	0	1.25907e-06	0	0	0	0	0
7	117587834	G	C	0	1.13316e-05	0	0	0	0	0
7	117590351	A	C	0	3.7772e-06	0	0	0	0	0
7	117590362	C	A	0	0	0	0	0	0	1.3202e-05
7	117590426	G	T	0	2.51813e-05	0	0	0	0	0
7	117590430	TA	T	0	1.25907e-06	0	0	0	0	0
7	117590440	G	A	0	0.000178787	0	0	0	0	0.000105616
7	117592150	CCTAA	C	0	1.13316e-05	0	0	0	0	0
7	117592177	AT	A	0	1.25907e-06	0	0	0	0	3.96061e-05
7	117592204	G	A	0	2.51813e-06	0	0	0	0	0
7	117592212	CA	C	0	4.65854e-05	0	0	0	0	5.28081e-05
7	117592212	CA	CAA	0	2.0145e-05	0	0	0	0	7.92121e-05
7	117592224	CT	AT	0	0.00010828	0	5.90249e-05	0.00166889	0	0.000184828
7	117592224	CT	C	0	1.25907e-06	0	0.00011805	0	0	0
7	117592246	TG	GG	0.000796052	0	0	0	0	0	9.24141e-05
7	117592246	TG	T	0	1.25907e-06	0	0	0	0	0
7	117592259	A	T	0	1.25907e-06	0	0	0	0	0
7	117592292	C	T	0	2.51813e-06	0	0.00011805	0	0	0
7	117592310	C	T	0	2.51813e-06	0	0	0	0	0
7	117592381	AG	A	0	1.25907e-06	0	0	0	0	1.3202e-05
7	117592457	C	T	0	1.13316e-05	0	0	0	0	0
7	117592520	C	T	0	6.29533e-06	0	0	0	0	0
7	117592541	C	T	7.96052e-05	1.25907e-06	0	0	0	0	0
7	117592595	A	T	0	1.25907e-06	0	0	0	0	0
7	117592658	G	A	0	2.39223e-05	0	0	0	0	3.96061e-05
7	117592658	G	T	0	7.5544e-06	0	0	0	0	0
7	117592659	T	C	0	0	0	0	0	0	2.6404e-05
7	117594930	G	T	0	3.7772e-06	0	0	0	0	5.28081e-05
7	117594951	G	T	0	0	0	0	0	0	1.3202e-05
7	117594976	G	A	0	1.38497e-05	0	0	0	0	0
7	117594977	G	A	0	2.51813e-06	0	0	0	0	0
7	117594990	C	T	0	6.29533e-06	0	0	0	0	0
7	117595017	AT	A	0	3.9031e-05	0	0	0	0	1.3202e-05
7	117595039	T	A	0	2.51813e-06	0	0	0	0	0
7	117595039	T	TA	0	6.29533e-06	0	0	0	0	1.3202e-05
7	117603531	G	A	0	1.25907e-06	0	0	0	0	0
7	117603531	G	C	0	1.25907e-06	0	0	0	0	0
7	117603542	C	T	0	3.7772e-06	0	0	0	0	0
7	117603613	T	A	0	1.25907e-06	0	0	0	0	0
7	117603635	G	GGA	0	1.25907e-06	0	0	0	0	0
7	117603662	G	T	0	0	0	0	0	0	1.3202e-05
7	117603683	C	CT	0	5.03626e-06	0	0	0	0	0
7	117603725	A	T	0	1.25907e-06	0	0	0	0	0
7	117603748	AG	A	0	6.29533e-06	0	0	0	0	0
7	117603769	CA	C	0	2.51813e-06	0	0	0	0	0
7	117603783	G	T	0	1.25907e-06	0	0	0	0	0
7	117606672	A	T	0	1.25911e-06	0	0	0	0	0
7	117606675	TG	T	0	1.2591e-06	0	0	0	0	0
7	117606687	TAG	T	0	0	0	0	0	0	1.3202e-05
7	117606709	AT	A	0	1.25907e-06	0	0	0	0	0
7	117606715	GA	AA	0	0	0	0	0	0	1.32027e-05
7	117606715	GA	G	0	1.25908e-06	0	0	0	0	0
7	117606749	TC	CC	0	1.25911e-06	0	0	0	0	0
7	117606749	TC	T	0	1.25911e-06	0	0	0	0	0
7	117606751	CAG	C	0	1.25913e-06	0	0	0	0	0
7	117606754	G	A	0.000796115	0	0.000525762	0	0.000333778	0	0.000158428
7	117606754	G	T	0	1.25915e-06	0	0	0	0	0
7	117610520	T	A	0	1.25907e-06	0	0	0	0	0
7	117610529	TTG	T	0	1.25907e-06	0	0	0	0	0
7	117610633	C	T	0	1.25907e-06	0	0	0	0	0
7	117611717	C	A	0	5.03626e-06	0	0	0	0	1.3202e-05
7	117611739	CA	C	0	1.25907e-06	0	0	0	0	0
7	117611751	GA	G	0	0	0	0	0.000333778	0	0
7	117611793	TC	T	0	1.25907e-06	0	0	0	0	0
7	117611809	G	T	0	0	0	0	0	0.000191644	0
7	117614610	TAGGAGA	T	0	5.03626e-06	0	5.90249e-05	0	0	1.3202e-05
7	117614610	TAGGAGA	TTGGAGA	0	1.25907e-06	0	0	0	0	0
7	117614675	C	T	0	1.25907e-06	0	0	0	0	0
7	117614714	G	GT	0	0	0	0	0	0	1.3202e-05
7	117627525	C	T	7.96052e-05	2.0145e-05	0	0	0	0	3.96061e-05
7	117627537	C	T	0	1.25907e-05	0	0.000177075	0	0	7.92121e-05
7	117627579	AC	A	0	0.000187601	0	0	0	0	6.60101e-05
7	117627599	C	G	0	1.25907e-06	0	0	0	0	0
7	117627640	C	G	0	0	0	0	0	0	1.3202e-05
7	117627664	G	A	0	1.25907e-06	0	0	0	0	0
7	117627670	CAG	C	0	2.51813e-06	0	0	0	0	0
7	117627711	AC	A	0.000238815	0	0	0	0	0	0
7	117627771	G	A	0	1.25907e-06	0	0	0	0	0
7	117642463	C	G	7.96052e-05	1.25907e-06	0	0	0	0	0
7	117642464	AG	A	0	0	0	0	0	0	3.96061e-05
7	117642481	T	G	0	1.13316e-05	0	0	0	0	0
7	117642484	C	A	0	0	0	0	0	0	1.3202e-05
7	117642487	C	CT	0	1.25907e-06	0	0	0	0	1.3202e-05
7	117642487	C	T	0	0	0	0.00011805	0	0	1.3202e-05
7	117642531	GGT	G	0	0	0	0	0	0	1.3202e-05
7	117642542	G	A	0	2.51813e-06	0	0	0	0	0
7	117642553	CTT	C	0	1.25907e-06	0	0	0	0	0
7	117642561	C	T	0	1.25907e-06	0	0	0	0	0
7	117642566	G	A	7.96052e-05	3.14766e-05	0	0	0	0	0.00124099
7	117652841	G	A	0.00015921	0	0	0	0	0	0
7	117652851	A	AT	0	2.14046e-05	0	0	0	0	2.64054e-05
7	117652870	GA	G	0.00015921	0	0	0	0	0	0
7	117652893	C	T	0	1.25907e-06	0	0	0	0	0
7	117652899	A	AAATAT	0	1.25907e-06	0	0	0	0	0
7	117652900	GT	G	0	1.25907e-06	0	0	0	0	0
7	117652905	C	T	0	0	0	0	0	0	1.3202e-05
7	117652908	GA	G	0	1.25907e-06	0	0	0	0	0
7	117652923	GC	G	0	1.25907e-06	0	0	0	0	0
7	117652932	G	T	0	0	0	0	0	0	1.3202e-05
7	117664693	GCT	G	0	1.25907e-06	0	0	0	0	0
7	117664698	G	GGTTGTTCT	0	1.25907e-06	0	0	0	0	0
7	117664712	C	T	0	2.51813e-06	0	0	0	0	0
7	117664778	C	T	0	1.25907e-06	0	0	0	0	0
7	117664800	CTG	C	0	7.55439e-06	0	0	0	0	0
7	117664835	G	T	0	3.7772e-06	0	0	0	0	0
7	117665460	AC	A	0	7.55439e-06	0	0	0	0	0
7	117665466	C	CA	0	7.55441e-06	0	0	0	0	1.3202e-05
7	117665466	C	T	0	1.25907e-06	0	0	0	0	0
7	117665490	CA	C	0	5.03626e-06	0	0	0	0	0
7	117665515	TTC	T	0	1.51088e-05	0	0	0	0	3.96061e-05
7	117666961	C	CGA	0	7.55439e-06	0	0	0	0	0
7	117666962	G	T	0	2.51813e-06	0	0	0	0	0
7	117667029	C	G	0	3.7772e-06	0	0	0.000667557	0	1.3202e-05
7	117667038	G	GC	0	0	0	5.90249e-05	0	0	0
7	117667052	C	T	0	0	0	0	0	0	1.3202e-05
7	117667082	G	T	0	0	0	0	0	0	1.3202e-05
7	117667091	C	T	0	2.51813e-06	0	0	0	0	5.28081e-05

## Sheet: Table S8
Table S8. Uncharacterized high impact variants
chr	pos	Alt	AlphaMissense	CFTR-France subclass	CFTR-France Class
7	117480096	C	0	CF-causing	disease-causing
7	117480137	C	0	#N/A	#N/A
7	117504252	A	0	#N/A	#N/A
7	117504254	T	0	#N/A	#N/A
7	117504314	C	0	#N/A	#N/A
7	117504328	T	0	#N/A	#N/A
7	117509032	G	0	undefined	disease-causing
7	117509032	T	0	#N/A	#N/A
7	117509035	G		#N/A	#N/A
7	117509057	G	0	#N/A	#N/A
7	117509061	A	0	#N/A	#N/A
7	117509061	GA		#N/A	#N/A
7	117509105	A	0	CF-causing	disease-causing
7	117509127	C		#N/A	#N/A
7	117509135	A		#N/A	#N/A
7	117509144	G	0	#N/A	#N/A
7	117530897	A		#N/A	#N/A
7	117530933	G		#N/A	#N/A
7	117530936	G		#N/A	#N/A
7	117530954	A		#N/A	#N/A
7	117531049	A		#N/A	#N/A
7	117534274	T	0	#N/A	#N/A
7	117534275	C	0	#N/A	#N/A
7	117534321	CAACT		#N/A	#N/A
7	117534327	G	#N/A	#N/A	#N/A
7	117534336	C		#N/A	#N/A
7	117534367	A	0	#N/A	#N/A
7	117535316	A	0	#N/A	#N/A
7	117535317	T	0	#N/A	#N/A
7	117535321	A	0	#N/A	#N/A
7	117535382	T		#N/A	#N/A
7	117535412	C	0	#N/A	#N/A
7	117535412	T	0	#N/A	#N/A
7	117540175	C		#N/A	#N/A
7	117540258	G		#N/A	#N/A
7	117540312	A	0	#N/A	#N/A
7	117540347	T	0	#N/A	#N/A
7	117542021	C		#N/A	#N/A
7	117542039	A	0	#N/A	#N/A
7	117542080	CG	am_class=likely_pathogenic	#N/A	#N/A
7	117542080	T		#N/A	#N/A
7	117548650	T	0	#N/A	#N/A
7	117548665	G	0	#N/A	#N/A
7	117559485	AT	0	#N/A	#N/A
7	117559486	T	0	#N/A	#N/A
7	117587737	T	0	#N/A	#N/A
7	117587801	T	0	#N/A	#N/A
7	117587824	C	0	#N/A	#N/A
7	117587829	G	0	#N/A	#N/A
7	117590351	C	0	#N/A	#N/A
7	117590362	A	0	#N/A	#N/A
7	117590430	T	0	#N/A	#N/A
7	117592150	C	0	#N/A	#N/A
7	117592177	A	0	#N/A	#N/A
7	117592204	A	0	#N/A	#N/A
7	117592224	AT	am_class=likely_benign	VUS2	unclassified
7	117592224	C	0	#N/A	#N/A
7	117592246	GG	0	#N/A	#N/A
7	117592246	T	0	#N/A	#N/A
7	117592259	T	0	#N/A	#N/A
7	117592381	A	0	#N/A	#N/A
7	117592595	T	0	#N/A	#N/A
7	117592658	T	0	#N/A	#N/A
7	117592659	C	0	undefined	unclassified
7	117594951	T	0	#N/A	#N/A
7	117595017	A	0	#N/A	#N/A
7	117603531	A	0	#N/A	#N/A
7	117603662	T	0	#N/A	#N/A
7	117603725	T	0	#N/A	#N/A
7	117603748	A	0	#N/A	#N/A
7	117603769	C	0	#N/A	#N/A
7	117603783	T	0	#N/A	#N/A
7	117606672	T	0	#N/A	#N/A
7	117606675	T	0	#N/A	#N/A
7	117606687	T	0	#N/A	#N/A
7	117606709	A	0	#N/A	#N/A
7	117606715	AA	am_class=likely_pathogenic	#N/A	#N/A
7	117606715	G	0	#N/A	#N/A
7	117606749	CC	am_class=likely_benign	#N/A	#N/A
7	117606749	T	0	#N/A	#N/A
7	117606751	C	0	#N/A	#N/A
7	117606754	T	0	#N/A	#N/A
7	117610520	A	0	#N/A	#N/A
7	117610529	T	0	#N/A	#N/A
7	117610633	T	0	#N/A	#N/A
7	117611739	C	0	#N/A	#N/A
7	117611751	G	0	#N/A	#N/A
7	117611793	T	0	#N/A	#N/A
7	117611809	T	0	#N/A	#N/A
7	117614610	T	0	#N/A	#N/A
7	117614610	TTGGAGA	0	#N/A	#N/A
7	117614675	T	0	#N/A	#N/A
7	117614714	GT	0	#N/A	#N/A
7	117627579	A	0	#N/A	#N/A
7	117627599	G	0	#N/A	#N/A
7	117627670	C	0	#N/A	#N/A
7	117627711	A	0	#N/A	#N/A
7	117627771	A	0	CF-causing	disease-causing
7	117642463	G	0	#N/A	#N/A
7	117642464	A	0	#N/A	#N/A
7	117642487	T	am_class=likely_benign	#N/A	#N/A
7	117642531	G	0	#N/A	#N/A
7	117642542	A	0	CF-causing	disease-causing
7	117642553	C	0	#N/A	#N/A
7	117642561	T	0	#N/A	#N/A
7	117652841	A	0	CF-causing	disease-causing
7	117652851	AT	0	#N/A	#N/A
7	117652870	G	0	#N/A	#N/A
7	117652893	T	0	#N/A	#N/A
7	117652899	AAATAT	0	#N/A	#N/A
7	117652900	G	0	#N/A	#N/A
7	117652908	G	0	#N/A	#N/A
7	117652923	G	0	#N/A	#N/A
7	117652932	T	0	#N/A	#N/A
7	117664693	G	0	#N/A	#N/A
7	117664698	GGTTGTTCT	0	#N/A	#N/A
7	117664778	T	0	CF-causing	disease-causing
7	117664800	C	0	#N/A	#N/A
7	117665460	A	0	#N/A	#N/A
7	117665490	C	0	#N/A	#N/A
7	117665515	T	0	#N/A	#N/A
7	117666962	T	0	#N/A	#N/A
7	117667029	G	0	undefined	disease-causing
7	117667038	GC	0	#N/A	#N/A
7	117667052	T	0	#N/A	#N/A
7	117667082	T	0	undefined	unclassified
7	117667091	T	0	CFTR-RD-causing	disease-causing

## Sheet: Table S9
Table S9 High Impact and CF Causing Variants
icd10_code	icd10_meaning	detected_cohort	not_detected_cohort	frac_samples	all_hesin_samples_detected	all_hesin_samples_not_detected	all_hesin_frac_samples	p.value	adj.p.value
D035	Melanoma in situ of trunk	4	243	0.016194	322	439487	0.000732	3.88e-05	0.045354
W187	Farm	1	246	0.004049	2	439807	4.55e-06	0.001683	1
C539	Cervix uteri, unspecified	3	244	0.012146	408	439401	0.000928	0.001695	1
M7712	Lateral epicondylitis (Upper arm)	3	244	0.012146	440	439369	0.001	0.002096	1
V402	Person on outside of vehicle injured in nontraffic accident	1	246	0.004049	3	439806	6.82e-06	0.002243	1
M4120	Other idiopathic scoliosis (Multiple sites in spine)	1	246	0.004049	4	439805	9.09e-06	0.002803	1
Z449	Fitting and adjustment of unspecified external prosthetic device	1	246	0.004049	4	439805	9.09e-06	0.002803	1
D210	Connective and other soft tissue of head, face and neck	2	245	0.008097	155	439654	0.000352	0.003628	1
D302	Ureter	1	246	0.004049	7	439802	1.59e-05	0.004482	1
B449	Aspergillosis, unspecified	2	245	0.008097	182	439627	0.000414	0.004939	1
2 CF Causing
icd10_code	icd10_meaning	detected_cohort	not_detected_cohort	frac_samples	all_hesin_samples_detected	all_hesin_samples_not_detected	all_hesin_frac_samples	p.value	adj.p.value
E849	Cystic fibrosis, unspecified	3	10	0.230769	35	439774	7.958e-05	1.70046e-10	3.87705e-08
E848	Cystic fibrosis with other manifestations	2	11	0.153846	15	439794	3.41057e-05	1.09648e-07	2.49998e-05
E840	Cystic fibrosis with pulmonary manifestations	2	11	0.153846	25	439784	5.68429e-05	2.82942e-07	6.45108e-05
B965	Pseudomonas (aeruginosa)(mallei)(pseudomallei) as the cause of diseases classified to other chapters	4	9	0.307692	2129	437680	0.00484074	3.80881e-07	8.68409e-05
W195	Trade and service area	2	11	0.153846	342	439467	0.00077761	4.73062e-05	0.0107858
U837	Resistance to multiple antibiotics	2	11	0.153846	566	439243	0.00128692	0.00012864	0.0293298
K803	Calculus of bile duct with cholangitis	2	11	0.153846	630	439179	0.00143244	0.000159121	0.0362795
K804	Calculus of bile duct with cholecystitis	2	11	0.153846	668	439141	0.00151884	0.000178734	0.0407512
J47	Bronchiectasis	3	10	0.230769	5442	434367	0.0123736	0.000494216	0.112681
R012	Other cardiac sounds	1	12	0.0769231	16	439793	3.63794e-05	0.000502366	0.11454
VCC
icd10_code	icd10_meaning	detected_cohort	not_detected_cohort	frac_samples	all_hesin_samples_detected	all_hesin_samples_not_detected	all_hesin_frac_samples	p.value	adj.p.value
J47	Bronchiectasis	16	124	0.114286	5442	434367	0.012374	3.09e-11	3.2e-08
B441	Other pulmonary aspergillosis	5	135	0.035714	262	439547	0.000596	3.09e-08	3.2e-05
J998	Respiratory disorders in other diseases classified elsewhere	5	135	0.035714	291	439518	0.000662	5.16e-08	5.34e-05
J440	Chronic obstructive pulmonary disease with acute lower respiratory infection	11	129	0.078571	6656	433153	0.015134	1.09e-05	0.011253
E848	Cystic fibrosis with other manifestations	2	138	0.014286	15	439794	3.41e-05	1.36e-05	0.014108
E840	Cystic fibrosis with pulmonary manifestations	2	138	0.014286	25	439784	5.68e-05	3.51e-05	0.036334
E849	Cystic fibrosis, unspecified	2	138	0.014286	35	439774	7.96e-05	6.65e-05	0.068798
K564	Other impaction of intestine	4	136	0.028571	779	439030	0.001771	0.000126	0.130372
C774	Inguinal and lower limb lymph nodes	3	137	0.021429	467	439342	0.001062	0.000486	0.503389
B963	Haemophilus influenzae [H. influenzae] as the cause of diseases classified to other chapters	3	137	0.021429	497	439312	0.00113	0.000582	0.602094

[truncated: 1 more sheets: Table S10]
